# Supplementary material for: Pyridine-3-carboxamidinium chloride
Source: Acta Crystallogr Sect E Struct Rep Online. 2011 Mar 5;67(Pt 4):o781. doi: 10.1107/S1600536811002704 (PMC3099956; doi:10.1107/S1600536811002704)
Supplement: Supplementary file 1 [file e-67-0o781-sup1.cif]

##############################################################################
###                                                                        ###
###        Electronic paper (Acta Crystallographica Section E)             ###
###                                                                        ###
##############################################################################
#                                                                            #
# This CIF contains the data in a paper accepted for publication in Acta     #
# Crystallographica Section E. It conforms to the requirements of Notes      #
# for Authors for Section E, and has been peer reviewed under the auspices   #
# of the IUCr Commission on Journals.                                        #
#                                                                            #
# Full details of the Crystallographic Information File format               #
# are given in the paper "The Crystallographic Information File (CIF):       #
# a New Standard Archive File for Crystallography" by S. R. Hall, F. H.      #
# Allen and I. D. Brown [Acta Cryst. (1991), A47, 655-685].                  #
#                                                                            #
# The current version of the core CIF dictionary is obtainable from          #
# ftp://ftp.iucr.org/pub/cif_core.dic. The current version number is 2.4.    #
#                                                                            #
# Software is freely available for graphical display of the structure(s) in  #
# this CIF.  For information consult the CIF home page http://www.iucr.org/  #
# cif/home.html                                                              #
#                                                                            #
# This file may be used for bona fide research purposes within the           #
# scientific community so long as proper attribution is given to the journal # 
# article from which it was obtained.                                        #
#                                                                            #
##############################################################################
                                             
data_global
_audit_creation_method     'manual editing of SHELXL-97 cif file'
_journal_date_recd_electronic     2010-11-17
_journal_date_accepted     2011-01-20
_journal_name_full     'Acta Crystallographica, Section E'
_journal_year     2011
_journal_volume     67
_journal_issue      4
_journal_page_first     o781
_journal_page_last     o781
_journal_paper_category     QO
_journal_coeditor_code     GK2326
_publ_contact_author_name     'Liu, Fei'
_publ_contact_author_address
;
Liu, Fei
College of Chemical Engineering & Materials, Eastern Liaoning University;
No. 325, Wenhua Road, Yuanbao District, Dandong City, Liaoning Province,
P. R. 118003, People's Republic of China
;
_publ_contact_author_email     berylliu8090@sina.com
_publ_contact_author_fax     '86 415 3789 982'
_publ_contact_author_phone     '86 415 3789 965'
_publ_section_title
;
Pyridine-3-carboxamidinium chloride
;
loop_
    _publ_author_name
    _publ_author_address
    'Liu, Fei'
;
College of Chemical Engineering & Materials
Eastern Liaoning University
No. 325 Wenhua Road
Yuanbao District
Dandong City
Liaoning Province 118003
People's Republic of China
;
    'Zhang, Fang'
;
College of Chemical Engineering & Materials
Eastern Liaoning University
No. 325 Wenhua Road
Yuanbao District
Dandong City
Liaoning Province 118003
People's Republic of China
;
    'Chen, Qifan'
;
Experiment Center
Eastern Liaoning University
No. 325 Wenhua Road
Yuanbao District
Dandong City
Liaoning Province 118003
People's Republic of China
;
    'Zhang, Huidong'
;
Experiment Center
Eastern Liaoning University
No. 325 Wenhua Road
Yuanbao District
Dandong City
Liaoning Province 118003
People's Republic of China
;
data_I
_audit_creation_method     SHELXL-97
_chemical_name_systematic
;
Pyridine-3-carboxamidinium chloride
;
_chemical_name_common     ?
_chemical_formula_moiety     'C6 H8 N3 +, Cl -'
_chemical_formula_sum     'C6 H8 Cl N3'
_chemical_formula_iupac     'C6 H8 N3 +, Cl -'
_chemical_formula_weight     157.60
_chemical_melting_point     ?
_symmetry_cell_setting     orthorhombic
_symmetry_space_group_name_H-M     'P n a 21'
_symmetry_space_group_name_Hall     'P 2c -2n'
loop_
    _symmetry_equiv_pos_as_xyz
    'x, y, z'
    '-x, -y, z+1/2'
    '-x+1/2, y+1/2, z+1/2'
    'x+1/2, -y+1/2, z'
_cell_length_a     10.9485(7)
_cell_length_b     33.1581(14)
_cell_length_c     4.1488(5)
_cell_angle_alpha     90.00
_cell_angle_beta     90.00
_cell_angle_gamma     90.00
_cell_volume     1506.1(2)
_cell_formula_units_Z     8
_cell_measurement_reflns_used     3213
_cell_measurement_theta_min     3.08
_cell_measurement_theta_max     27.48
_cell_measurement_temperature     293(2)
_exptl_crystal_description     block
_exptl_crystal_colour     colorless
_exptl_crystal_size_max     0.40
_exptl_crystal_size_mid     0.35
_exptl_crystal_size_min     0.17
_exptl_crystal_density_diffrn     1.390
_exptl_crystal_density_meas     ?
_exptl_crystal_density_method     'not measured'
_exptl_crystal_F_000     656
_exptl_absorpt_coefficient_mu     0.431
_exptl_absorpt_correction_type     multi-scan
_exptl_absorpt_process_details     '(ABSCOR; Higashi, 1995)'
_exptl_absorpt_correction_T_min     0.845
_exptl_absorpt_correction_T_max     0.930
_exptl_special_details
;
;
_diffrn_ambient_temperature     293(2)
_diffrn_radiation_type     MoK\a
_diffrn_radiation_wavelength     0.71073
_diffrn_radiation_source     'fine-focus sealed tube'
_diffrn_radiation_monochromator     graphite
_diffrn_measurement_device_type     'Rigaku R-AXIS RAPID'
_diffrn_measurement_method     \w
_diffrn_detector_area_resol_mean     '10.0'
_diffrn_reflns_number     14201
_diffrn_reflns_av_R_equivalents     0.0329
_diffrn_reflns_av_sigmaI/netI     0.0292
_diffrn_reflns_theta_min     3.08
_diffrn_reflns_theta_max     27.48
_diffrn_reflns_theta_full     27.48
_diffrn_measured_fraction_theta_max     0.997
_diffrn_measured_fraction_theta_full     0.997
_diffrn_reflns_limit_h_min     -14
_diffrn_reflns_limit_h_max     14
_diffrn_reflns_limit_k_min     -42
_diffrn_reflns_limit_k_max     42
_diffrn_reflns_limit_l_min     -4
_diffrn_reflns_limit_l_max     5
_diffrn_standards_number     .
_diffrn_standards_interval_count     .
_diffrn_standards_interval_time     .
_diffrn_standards_decay_%     .
_refine_special_details
;
Refinement of <i>F</i>^2^ against ALL reflections. The weighted <i>R</i>-factor
<i>wR</i> and goodness of fit <i>S</i> are based on <i>F</i>^2^, conventional
<i>R</i>-factors <i>R</i> are based on <i>F</i>, with <i>F</i> set to zero for
negative <i>F</i>^2^. The threshold expression of <i>F</i>^2^ >
\s(<i>F</i>^2^) is used only for calculating <i>R</i>-factors(gt) <i>etc</i>.
and is not relevant to the choice of reflections for refinement.
<i>R</i>-factors based on <i>F</i>^2^ are statistically about twice as large
as those based on <i>F</i>, and <i>R</i>- factors based on ALL data will be
even larger.
;
_reflns_number_total     3213
_reflns_number_gt     2953
_reflns_threshold_expression     I>2sigma(I)
_refine_ls_structure_factor_coef     Fsqd
_refine_ls_matrix_type     full
_refine_ls_R_factor_all     0.0321
_refine_ls_R_factor_gt     0.0285
_refine_ls_wR_factor_gt     0.0683
_refine_ls_wR_factor_ref     0.0707
_refine_ls_goodness_of_fit_ref     1.001
_refine_ls_restrained_S_all     1.001
_refine_ls_number_reflns     3213
_refine_ls_number_parameters     182
_refine_ls_number_restraints     1
_refine_ls_hydrogen_treatment     constr
_refine_ls_weighting_scheme     calc
_refine_ls_weighting_details
         'calc w=1/[\s^2^(Fo^2^)+(0.0334P)^2^+0.3352P] where P=(Fo^2^+2Fc^2^)/3'
_atom_sites_solution_hydrogens     geom
_atom_sites_solution_primary     direct
_atom_sites_solution_secondary     difmap
_refine_ls_shift/su_max     0.002
_refine_ls_shift/su_mean     0.000
_refine_diff_density_max     0.179
_refine_diff_density_min     -0.175
_refine_ls_extinction_method     'SHELXL97 (Sheldrick, 2008)'
_refine_ls_extinction_coef     0.061(2)
_refine_ls_extinction_expression
                                  'Fc^*^=kFc[1+0.001xFc^2^\l^3^/sin(2\q)]^-1/4^'
_refine_ls_abs_structure_details     'Flack (1983), 1246 Friedel pairs'
_refine_ls_abs_structure_Flack     0.0019(5)
loop_
    _atom_type_symbol
    _atom_type_description
    _atom_type_scat_dispersion_real
    _atom_type_scat_dispersion_imag
    _atom_type_scat_source
    'C' 'C' 0.0033 0.0016
                         'International Tables Vol C Tables 4.2.6.8 and 6.1.1.4'
    'H' 'H' 0.0000 0.0000
                         'International Tables Vol C Tables 4.2.6.8 and 6.1.1.4'
    'N' 'N' 0.0061 0.0033
                         'International Tables Vol C Tables 4.2.6.8 and 6.1.1.4'
    'Cl' 'Cl' 0.1484 0.1585
                         'International Tables Vol C Tables 4.2.6.8 and 6.1.1.4'
_computing_data_collection     'PROCESS-AUTO (Rigaku, 2006)'
_computing_cell_refinement     'PROCESS-AUTO (Rigaku, 2006)'
_computing_data_reduction     'CrystalStructure (Rigaku/MSC, 2007)'
_computing_structure_solution     'SHELXS97 (Sheldrick, 2008)'
_computing_structure_refinement     'SHELXL97 (Sheldrick, 2008)'
_computing_molecular_graphics     'ORTEP-3 for Windows (Farrugia, 1997)'
_computing_publication_material     'WinGX (Farrugia, 1999)'
loop_
    _atom_site_type_symbol
    _atom_site_label
    _atom_site_fract_x
    _atom_site_fract_y
    _atom_site_fract_z
    _atom_site_U_iso_or_equiv
    _atom_site_adp_type
    _atom_site_calc_flag
    _atom_site_refinement_flags
    _atom_site_occupancy
    _atom_site_disorder_assembly
    _atom_site_disorder_group
    Cl Cl1 0.80408(4) 0.549620(13) 0.75756(15) 0.05193(15) Uani d . 1 . .
    Cl Cl2 0.82982(4) 0.318730(12) 0.22533(15) 0.04986(15) Uani d . 1 . .
    N N2 0.49341(12) 0.25905(4) 1.1812(4) 0.0384(3) Uani d . 1 . .
    H H2A 0.5635 0.2541 1.2661 0.046 Uiso calc R 1 . .
    H H2B 0.4372 0.2409 1.1835 0.046 Uiso calc R 1 . .
    N N1 0.17495(13) 0.28055(4) 0.6167(4) 0.0392(4) Uani d . 1 . .
    N N4 0.56768(13) 0.39520(4) 0.6649(4) 0.0427(4) Uani d . 1 . .
    C C3 0.30154(15) 0.34172(5) 0.9320(5) 0.0359(4) Uani d . 1 . .
    H H3 0.3444 0.3622 1.0348 0.043 Uiso calc R 1 . .
    C C2 0.35090(13) 0.30307(5) 0.9096(4) 0.0294(3) Uani d . 1 . .
    N N3 0.55529(14) 0.32232(5) 1.0408(6) 0.0540(5) Uani d . 1 . .
    H H3A 0.6261 0.3181 1.1239 0.065 Uiso calc R 1 . .
    H H3B 0.5390 0.3451 0.9521 0.065 Uiso calc R 1 . .
    C C1 0.28379(13) 0.27351(4) 0.7498(5) 0.0321(3) Uani d . 1 . .
    H H1 0.3164 0.2477 0.7352 0.038 Uiso calc R 1 . .
    N N5 0.93657(14) 0.40511(4) 0.3554(5) 0.0515(5) Uani d . 1 . .
    H H5A 1.0143 0.4075 0.3329 0.062 Uiso calc R 1 . .
    H H5B 0.9030 0.3817 0.3431 0.062 Uiso calc R 1 . .
    N N6 0.91881(14) 0.47268(4) 0.4274(5) 0.0511(5) Uani d . 1 . .
    H H6A 0.9965 0.4754 0.4053 0.061 Uiso calc R 1 . .
    H H6B 0.8739 0.4935 0.4622 0.061 Uiso calc R 1 . .
    C C7 0.68741(16) 0.40022(5) 0.6164(5) 0.0376(4) Uani d . 1 . .
    H H7 0.7409 0.3809 0.6971 0.045 Uiso calc R 1 . .
    C C12 0.86919(16) 0.43713(5) 0.4083(5) 0.0366(4) Uani d . 1 . .
    C C6 0.47248(14) 0.29402(5) 1.0493(5) 0.0328(3) Uani d . 1 . .
    C C5 0.12821(16) 0.31783(5) 0.6479(5) 0.0448(5) Uani d . 1 . .
    H H5 0.0512 0.3228 0.5624 0.054 Uiso calc R 1 . .
    C C8 0.73540(15) 0.43301(4) 0.4505(4) 0.0332(4) Uani d . 1 . .
    C C4 0.18844(16) 0.34905(5) 0.7998(5) 0.0440(5) Uani d . 1 . .
    H H4 0.1533 0.3745 0.8126 0.053 Uiso calc R 1 . .
    C C9 0.65596(16) 0.46198(5) 0.3279(5) 0.0400(4) Uani d . 1 . .
    H H9 0.6853 0.4846 0.2198 0.048 Uiso calc R 1 . .
    C C11 0.49241(17) 0.42297(5) 0.5413(5) 0.0432(4) Uani d . 1 . .
    H H11 0.4089 0.4196 0.5718 0.052 Uiso calc R 1 . .
    C C10 0.53172(17) 0.45609(5) 0.3720(5) 0.0433(4) Uani d . 1 . .
    H H10 0.4757 0.4744 0.2879 0.052 Uiso calc R 1 . .
loop_
    _atom_site_aniso_label
    _atom_site_aniso_U_11
    _atom_site_aniso_U_22
    _atom_site_aniso_U_33
    _atom_site_aniso_U_12
    _atom_site_aniso_U_13
    _atom_site_aniso_U_23
    Cl1 0.0348(2) 0.0464(2) 0.0746(4) 0.00362(16) 0.0023(3) -0.0112(3)
    Cl2 0.0345(2) 0.03388(19) 0.0812(4) 0.00596(15) -0.0204(2) -0.0130(2)
    N2 0.0260(6) 0.0361(7) 0.0531(10) -0.0005(5) -0.0083(6) 0.0086(7)
    N1 0.0318(7) 0.0404(7) 0.0454(9) -0.0045(6) -0.0117(6) 0.0005(7)
    N4 0.0342(7) 0.0342(6) 0.0597(11) -0.0032(5) 0.0011(7) 0.0042(7)
    C3 0.0339(8) 0.0309(8) 0.0428(10) -0.0015(6) -0.0054(7) -0.0025(8)
    C2 0.0230(7) 0.0320(7) 0.0332(8) -0.0020(6) -0.0022(6) 0.0043(7)
    N3 0.0291(7) 0.0421(8) 0.0907(14) -0.0092(6) -0.0213(8) 0.0190(9)
    C1 0.0292(7) 0.0307(7) 0.0363(9) -0.0015(5) -0.0041(8) 0.0015(8)
    N5 0.0326(7) 0.0328(7) 0.0890(15) 0.0001(6) 0.0051(8) -0.0079(8)
    N6 0.0359(8) 0.0336(7) 0.0837(14) -0.0037(6) 0.0103(8) -0.0099(9)
    C7 0.0348(8) 0.0285(7) 0.0495(11) 0.0022(6) -0.0024(7) 0.0008(8)
    C12 0.0347(8) 0.0318(7) 0.0433(10) 0.0002(6) 0.0015(7) -0.0025(8)
    C6 0.0239(7) 0.0348(8) 0.0396(9) -0.0021(6) -0.0046(7) 0.0004(7)
    C5 0.0281(8) 0.0510(10) 0.0552(13) 0.0046(7) -0.0141(8) 0.0008(9)
    C8 0.0324(8) 0.0276(7) 0.0397(10) -0.0003(6) -0.0010(7) -0.0046(7)
    C4 0.0364(8) 0.0391(8) 0.0565(13) 0.0098(7) -0.0067(8) -0.0020(9)
    C9 0.0413(9) 0.0313(7) 0.0473(12) 0.0021(7) -0.0011(8) 0.0036(7)
    C11 0.0306(8) 0.0410(9) 0.0580(12) -0.0010(7) -0.0038(8) -0.0026(9)
    C10 0.0400(9) 0.0383(9) 0.0516(11) 0.0076(7) -0.0066(8) 0.0031(8)
_geom_special_details
;
All e.s.d.'s (except the e.s.d. in the dihedral angle between two l.s. planes)
are estimated using the full covariance matrix. The cell e.s.d.'s are taken
into account individually in the estimation of e.s.d.'s in distances, angles
and torsion angles; correlations between e.s.d.'s in cell parameters are only
used when they are defined by crystal symmetry. An approximate (isotropic)
treatment of cell e.s.d.'s is used for estimating e.s.d.'s involving l.s.
planes.
;
loop_
    _geom_bond_atom_site_label_1
    _geom_bond_atom_site_label_2
    _geom_bond_site_symmetry_2
    _geom_bond_distance
    _geom_bond_publ_flag
    N2 C6 . 1.303(2) ?
    N2 H2A . 0.8600 ?
    N2 H2B . 0.8600 ?
    N1 C1 . 1.334(2) ?
    N1 C5 . 1.344(2) ?
    N4 C7 . 1.337(2) ?
    N4 C11 . 1.338(2) ?
    C3 C4 . 1.376(2) ?
    C3 C2 . 1.394(2) ?
    C3 H3 . 0.9300 ?
    C2 C1 . 1.393(2) ?
    C2 C6 . 1.483(2) ?
    N3 C6 . 1.305(2) ?
    N3 H3A . 0.8600 ?
    N3 H3B . 0.8600 ?
    C1 H1 . 0.9300 ?
    N5 C12 . 1.311(2) ?
    N5 H5A . 0.8600 ?
    N5 H5B . 0.8600 ?
    N6 C12 . 1.300(2) ?
    N6 H6A . 0.8600 ?
    N6 H6B . 0.8600 ?
    C7 C8 . 1.390(2) ?
    C7 H7 . 0.9300 ?
    C12 C8 . 1.482(2) ?
    C5 C4 . 1.380(3) ?
    C5 H5 . 0.9300 ?
    C8 C9 . 1.392(2) ?
    C4 H4 . 0.9300 ?
    C9 C10 . 1.386(3) ?
    C9 H9 . 0.9300 ?
    C11 C10 . 1.373(3) ?
    C11 H11 . 0.9300 ?
    C10 H10 . 0.9300 ?
loop_
    _geom_angle_atom_site_label_1
    _geom_angle_atom_site_label_2
    _geom_angle_atom_site_label_3
    _geom_angle_site_symmetry_1
    _geom_angle_site_symmetry_3
    _geom_angle
    _geom_angle_publ_flag
    C6 N2 H2A . . 120.0 ?
    C6 N2 H2B . . 120.0 ?
    H2A N2 H2B . . 120.0 ?
    C1 N1 C5 . . 117.47(14) ?
    C7 N4 C11 . . 117.45(16) ?
    C4 C3 C2 . . 118.99(16) ?
    C4 C3 H3 . . 120.5 ?
    C2 C3 H3 . . 120.5 ?
    C1 C2 C3 . . 118.31(14) ?
    C1 C2 C6 . . 121.15(14) ?
    C3 C2 C6 . . 120.54(14) ?
    C6 N3 H3A . . 120.0 ?
    C6 N3 H3B . . 120.0 ?
    H3A N3 H3B . . 120.0 ?
    N1 C1 C2 . . 123.03(14) ?
    N1 C1 H1 . . 118.5 ?
    C2 C1 H1 . . 118.5 ?
    C12 N5 H5A . . 120.0 ?
    C12 N5 H5B . . 120.0 ?
    H5A N5 H5B . . 120.0 ?
    C12 N6 H6A . . 120.0 ?
    C12 N6 H6B . . 120.0 ?
    H6A N6 H6B . . 120.0 ?
    N4 C7 C8 . . 122.86(16) ?
    N4 C7 H7 . . 118.6 ?
    C8 C7 H7 . . 118.6 ?
    N6 C12 N5 . . 120.60(16) ?
    N6 C12 C8 . . 119.31(15) ?
    N5 C12 C8 . . 120.08(14) ?
    N2 C6 N3 . . 121.94(15) ?
    N2 C6 C2 . . 120.16(14) ?
    N3 C6 C2 . . 117.88(15) ?
    N1 C5 C4 . . 123.50(16) ?
    N1 C5 H5 . . 118.2 ?
    C4 C5 H5 . . 118.2 ?
    C7 C8 C9 . . 118.99(16) ?
    C7 C8 C12 . . 120.30(15) ?
    C9 C8 C12 . . 120.71(15) ?
    C3 C4 C5 . . 118.66(15) ?
    C3 C4 H4 . . 120.7 ?
    C5 C4 H4 . . 120.7 ?
    C10 C9 C8 . . 117.87(16) ?
    C10 C9 H9 . . 121.1 ?
    C8 C9 H9 . . 121.1 ?
    N4 C11 C10 . . 123.61(17) ?
    N4 C11 H11 . . 118.2 ?
    C10 C11 H11 . . 118.2 ?
    C11 C10 C9 . . 119.20(17) ?
    C11 C10 H10 . . 120.4 ?
    C9 C10 H10 . . 120.4 ?
loop_
    _geom_torsion_atom_site_label_1
    _geom_torsion_atom_site_label_2
    _geom_torsion_atom_site_label_3
    _geom_torsion_atom_site_label_4
    _geom_torsion_site_symmetry_1
    _geom_torsion_site_symmetry_2
    _geom_torsion_site_symmetry_3
    _geom_torsion_site_symmetry_4
    _geom_torsion
    _geom_torsion_publ_flag
    C4 C3 C2 C1 . . . . 0.8(3) ?
    C4 C3 C2 C6 . . . . -179.98(18) ?
    C5 N1 C1 C2 . . . . -1.7(3) ?
    C3 C2 C1 N1 . . . . 0.2(3) ?
    C6 C2 C1 N1 . . . . -178.99(18) ?
    C11 N4 C7 C8 . . . . 1.2(3) ?
    C1 C2 C6 N2 . . . . -36.7(3) ?
    C3 C2 C6 N2 . . . . 144.10(19) ?
    C1 C2 C6 N3 . . . . 144.72(19) ?
    C3 C2 C6 N3 . . . . -34.5(3) ?
    C1 N1 C5 C4 . . . . 2.1(3) ?
    N4 C7 C8 C9 . . . . -0.2(3) ?
    N4 C7 C8 C12 . . . . 179.21(18) ?
    N6 C12 C8 C7 . . . . -141.6(2) ?
    N5 C12 C8 C7 . . . . 37.8(3) ?
    N6 C12 C8 C9 . . . . 37.8(3) ?
    N5 C12 C8 C9 . . . . -142.8(2) ?
    C2 C3 C4 C5 . . . . -0.4(3) ?
    N1 C5 C4 C3 . . . . -1.2(3) ?
    C7 C8 C9 C10 . . . . -1.4(3) ?
    C12 C8 C9 C10 . . . . 179.20(17) ?
    C7 N4 C11 C10 . . . . -0.6(3) ?
    N4 C11 C10 C9 . . . . -1.0(3) ?
    C8 C9 C10 C11 . . . . 1.9(3) ?
loop_
    _geom_hbond_atom_site_label_D
    _geom_hbond_atom_site_label_H
    _geom_hbond_atom_site_label_A
    _geom_hbond_site_symmetry_A
    _geom_hbond_distance_DH
    _geom_hbond_distance_HA
    _geom_hbond_distance_DA
    _geom_hbond_angle_DHA
    N3 H3B N4 . 0.86 2.07 2.880(2) 157
    N5 H5B Cl2 . 0.86 2.29 3.1403(15) 170
    N6 H6B Cl1 . 0.86 2.36 3.1562(16) 155
    N2 H2A N1 4_556 0.86 2.22 2.990(2) 149
    N2 H2B Cl2 4_456 0.86 2.31 3.1452(13) 165
    N3 H3A Cl2 1_556 0.86 2.27 3.1040(16) 164
    N5 H5A Cl1 2_764 0.86 2.46 3.2373(16) 150
    N6 H6A Cl1 2_764 0.86 2.41 3.2013(16) 152
