# Supplementary material for: Pyridine-3-carboxamidinium chloride
Source: Acta Crystallogr Sect E Struct Rep Online. 2011 Mar 5;67(Pt 4):o781. doi: 10.1107/S1600536811002704 (PMC3099956; doi:10.1107/S1600536811002704)
Supplement: Supplementary file 2 [file e-67-0o781-Isup2.hkl]

#
# h,k,l, Fc-squared, Fo-squared, sigma(Fo-squared) and status flag
#
data_I
_shelx_title ' zf5 in P n a 21'
_shelx_refln_list_code          4
_shelx_F_calc_maximum      156.67
_exptl_crystal_F_000       656.00
_reflns_d_resolution_high  0.7701
 
loop_
 _symmetry_equiv_pos_as_xyz
 'x, y, z'
 '-x, -y, z+1/2'
 '-x+1/2, y+1/2, z+1/2'
 'x+1/2, -y+1/2, z'
 
_cell_length_a    10.9485
_cell_length_b    33.1581
_cell_length_c     4.1488
_cell_angle_alpha  90.000
_cell_angle_beta   90.000
_cell_angle_gamma  90.000
 
_shelx_F_squared_multiplier     1.000
 
loop_
 _refln_index_h
 _refln_index_k
 _refln_index_l
 _refln_F_squared_calc
 _refln_F_squared_meas
 _refln_F_squared_sigma
 _refln_observed_status
   6   0  -4        4.37        5.34      3.58 o
   8   0  -4       72.71       73.37      8.46 o
   6   1  -4       22.33       23.65      3.39 o
   7   1  -4       77.17       79.25      5.48 o
   8   1  -4       26.81       23.03      3.22 o
   9   1  -4       17.11        8.08      2.58 o
   6   2  -4      108.89       98.96      7.74 o
   7   2  -4        4.20        2.75      2.28 o
   8   2  -4        2.97        0.18      2.40 o
   9   2  -4        9.62        6.45      2.41 o
   6   3  -4       31.99       37.21      5.87 o
   7   3  -4       13.73       10.82      2.76 o
   8   3  -4       14.22       11.51      4.61 o
   9   3  -4       10.45       10.85      2.41 o
   6   4  -4       11.80       11.00      2.88 o
   7   4  -4      181.49      174.52      6.74 o
   8   4  -4       16.27       14.32      4.30 o
   9   4  -4       12.88       14.12      2.63 o
   6   5  -4       31.74       24.68      3.35 o
   7   5  -4       22.00       21.83      3.42 o
   8   5  -4        5.41        0.40      2.19 o
   9   5  -4       19.23       25.90      3.79 o
   5   6  -4       56.12       64.97      6.80 o
   6   6  -4       28.15       19.07      4.48 o
   7   6  -4        0.37        4.11      2.81 o
   8   6  -4       45.53       39.73      4.22 o
   9   6  -4        0.00        2.55      2.15 o
   5   7  -4        9.38        5.84      4.10 o
   6   7  -4       19.40       13.89      4.99 o
   7   7  -4        3.65        2.92      2.19 o
   8   7  -4       63.41       65.81      9.02 o
   9   7  -4        7.15        8.47      2.68 o
   5   8  -4       37.58       32.79      5.88 o
   6   8  -4       12.34       12.43      3.72 o
   7   8  -4        4.30        1.27      2.49 o
   8   8  -4       99.20      100.81      4.72 o
   9   8  -4        6.40        3.33      3.10 o
   5   9  -4      211.25      189.44     12.15 o
   6   9  -4       64.16       66.78      5.72 o
   7   9  -4       64.33       65.07      6.58 o
   8   9  -4       12.05        7.34      2.56 o
   9   9  -4       14.60       33.86      8.99 o
   4  10  -4       89.53       77.84      6.96 o
   5  10  -4       30.15       33.62      9.77 o
   6  10  -4        1.80        0.69      2.66 o
   7  10  -4        3.34        3.43      3.49 o
   8  10  -4       50.32       48.03      3.55 o
   4  11  -4       22.31       18.05      4.48 o
   5  11  -4       44.31       43.60     10.18 o
   6  11  -4       30.85       24.69      5.71 o
   7  11  -4        4.42        3.30      4.31 o
   8  11  -4        3.53        2.64      2.24 o
   4  12  -4        7.93        3.82      3.38 o
   5  12  -4       25.47       25.22      5.07 o
   6  12  -4       32.54       26.09      4.49 o
   7  12  -4       15.08       12.89      3.92 o
   8  12  -4        2.21        0.43      2.16 o
   4  13  -4      111.49      107.72      7.42 o
   5  13  -4      125.03      128.11      8.97 o
   6  13  -4       25.69       20.30      3.04 o
   7  13  -4        5.05        3.71      3.31 o
   8  13  -4       10.93       12.00      3.94 o
   4  14  -4       23.28       15.12      4.12 o
   5  14  -4       10.69        8.76      4.04 o
   6  14  -4       35.77       33.85      3.30 o
   7  14  -4        6.07        7.29      2.55 o
   8  14  -4       30.26       28.06      4.09 o
   4  15  -4       21.09       18.63      6.72 o
   5  15  -4       13.11        8.65      4.03 o
   6  15  -4       12.83        9.56      2.25 o
   7  15  -4        2.09        2.26      2.91 o
   8  15  -4       82.37       86.13      9.85 o
   4  16  -4        5.80        7.44      5.22 o
   5  16  -4       34.62       45.83      5.45 o
   6  16  -4       53.61       48.15      4.58 o
   7  16  -4        9.36        7.13      2.51 o
   3  17  -4      107.32      110.06      6.43 o
   4  17  -4       49.24       53.33      5.12 o
   5  17  -4       25.93       19.42      8.18 o
   6  17  -4       28.67       20.24      5.32 o
   7  17  -4        3.66        2.26      2.10 o
   3  18  -4        9.47        7.56      2.91 o
   4  18  -4        5.49        8.96      3.30 o
   5  18  -4       32.33       24.70      8.23 o
   6  18  -4        1.58        2.49      3.84 o
   7  18  -4       60.58       41.27     13.58 o
   3  19  -4       47.71       51.40      4.64 o
   4  19  -4       54.42       52.25      5.50 o
   5  19  -4        7.20       10.03      6.01 o
   6  19  -4        7.66        9.10      4.36 o
   7  19  -4       27.08       19.01     10.41 o
   3  20  -4       13.38        9.67      3.27 o
   4  20  -4        8.80        4.67      3.15 o
   5  20  -4       15.41       17.44      4.25 o
   6  20  -4        0.57       -0.56      3.63 o
   3  21  -4       78.81       84.43      5.59 o
   4  21  -4       97.59       98.49      6.79 o
   5  21  -4       95.05       94.12      7.40 o
   6  21  -4        9.78       15.12      4.70 o
   3  22  -4        2.78        3.82      2.69 o
   4  22  -4        4.99        8.77      3.27 o
   5  22  -4        0.48        1.95      3.27 o
   6  22  -4       19.28       39.06      8.78 o
   3  23  -4       11.68        6.87      2.82 o
   4  23  -4       27.15       21.12      4.40 o
   5  23  -4       21.76       18.57      4.38 o
   3  24  -4       11.22        5.50      2.75 o
   4  24  -4        9.58        6.56      5.94 o
   5  24  -4       57.54       57.29      6.02 o
   4  25  -4       23.65       24.34      7.20 o
   4  26  -4        4.47        3.72      5.21 o
   4   0  -3       12.35       17.57      2.53 o
   6   0  -3       45.69       49.00      5.74 o
   8   0  -3      324.51      336.68     10.19 o
  10   0  -3       40.09       37.68      5.08 o
   4   1  -3      171.84      177.97      4.25 o
   5   1  -3       58.59       62.66      3.28 o
   6   1  -3      574.13      560.03     16.17 o
   7   1  -3       35.39       39.98      2.56 o
   8   1  -3      161.19      156.44      7.20 o
   9   1  -3        4.61        3.68      1.48 o
  10   1  -3        9.20        5.77      2.41 o
  11   1  -3       27.09       21.93      2.81 o
   3   2  -3       84.53       84.45      3.51 o
   4   2  -3      235.48      242.89      6.21 o
   5   2  -3      139.64      135.53      4.21 o
   6   2  -3       47.68       47.34      2.25 o
   7   2  -3       30.01       29.98      2.07 o
   8   2  -3        1.69        0.51      1.56 o
   9   2  -3      133.33      130.44      3.84 o
  10   2  -3      114.84      111.86      4.61 o
  11   2  -3        4.00        6.66      1.77 o
   3   3  -3       31.97       30.26      3.18 o
   4   3  -3      170.61      161.64      5.30 o
   5   3  -3      179.10      175.52      4.47 o
   6   3  -3       11.91       11.52      1.35 o
   7   3  -3      102.32      103.03      3.28 o
   8   3  -3       95.00       98.74      3.15 o
   9   3  -3      181.99      181.95      4.73 o
  10   3  -3      148.11      143.17      4.71 o
  11   3  -3       14.73       14.95      2.15 o
   3   4  -3        9.88        9.40      1.77 o
   4   4  -3      175.44      160.84      5.27 o
   5   4  -3       79.45       78.15      4.14 o
   6   4  -3      117.28      125.59      4.91 o
   7   4  -3       92.65      102.89      2.88 o
   8   4  -3       41.69       39.72      2.26 o
   9   4  -3       68.10       69.23      2.81 o
  10   4  -3        3.13        2.64      1.61 o
  11   4  -3        5.77        6.74      2.18 o
   3   5  -3      142.07      136.06      4.73 o
   4   5  -3      155.54      160.60      4.96 o
   5   5  -3       37.49       35.45      2.54 o
   6   5  -3      140.34      136.92      4.17 o
   7   5  -3       57.11       58.56      2.62 o
   8   5  -3      139.89      139.84      3.50 o
   9   5  -3        1.06        3.00      1.68 o
  10   5  -3       86.76       89.70      3.52 o
  11   5  -3        7.99        9.42      2.30 o
   2   6  -3      593.08      594.19     18.90 o
   3   6  -3      372.02      367.91      8.11 o
   4   6  -3      659.51      680.18     12.89 o
   5   6  -3     1023.45     1026.46     18.50 o
   6   6  -3      192.63      190.42      5.29 o
   7   6  -3      230.17      242.13      5.47 o
   8   6  -3       16.48       20.33      2.22 o
   9   6  -3       29.78       26.61      3.45 o
  10   6  -3       79.64       81.74      3.29 o
  11   6  -3       44.83       44.63      5.97 o
   2   7  -3      845.21      845.16     26.71 o
   3   7  -3       27.24       27.28      2.86 o
   4   7  -3       84.29       76.78      5.82 o
   5   7  -3       83.14       69.55      3.12 o
   6   7  -3      235.18      230.08      6.09 o
   7   7  -3        5.06        5.05      1.57 o
   8   7  -3      220.61      223.70      5.38 o
   9   7  -3        3.99        3.46      1.41 o
  10   7  -3       36.02       42.99      2.83 o
  11   7  -3        2.00        1.70      1.72 o
   2   8  -3      149.57      147.27      6.94 o
   3   8  -3       24.85       25.48      3.08 o
   4   8  -3       35.35       35.65      2.16 o
   5   8  -3       48.66       47.23      2.81 o
   6   8  -3       41.36       36.18      2.72 o
   7   8  -3       62.90       63.91      3.15 o
   8   8  -3       90.25       97.08      2.74 o
   9   8  -3       35.59       33.01      2.23 o
  10   8  -3       49.37       45.30      4.52 o
  11   8  -3        1.23        1.14      2.22 o
   2   9  -3      126.84      112.98      9.41 o
   3   9  -3       65.13       64.65      3.36 o
   4   9  -3      112.55      112.31      8.12 o
   5   9  -3      106.74      114.35      3.90 o
   6   9  -3      144.06      155.04      5.94 o
   7   9  -3       17.61       16.14      2.35 o
   8   9  -3       20.75       17.85      3.54 o
   9   9  -3        4.31        3.42      1.70 o
  10   9  -3       19.54       17.19      3.01 o
  11   9  -3      145.67      159.52      6.24 o
   2  10  -3      132.42      133.52      5.83 o
   3  10  -3       46.77       45.64      2.93 o
   4  10  -3      268.06      280.90      6.67 o
   5  10  -3       31.28       30.46      2.09 o
   6  10  -3       38.94       44.69      3.35 o
   7  10  -3        2.00        1.58      1.57 o
   8  10  -3       19.27       19.74      1.58 o
   9  10  -3      124.89      127.05      7.31 o
  10  10  -3       35.39       28.09      4.57 o
  11  10  -3       25.77       23.90      3.27 o
   2  11  -3      160.08      157.50      6.58 o
   3  11  -3       69.07       62.42      3.74 o
   4  11  -3      152.45      142.78      4.76 o
   5  11  -3      276.00      282.84      6.03 o
   6  11  -3       52.20       41.94      3.21 o
   7  11  -3      280.35      291.96      7.70 o
   8  11  -3       26.22       22.43      2.94 o
   9  11  -3      265.11      259.68      8.35 o
  10  11  -3       63.66       60.57      4.45 o
  11  11  -3        7.27        7.71      2.73 o
   2  12  -3      212.69      206.08      7.46 o
   3  12  -3       11.12        8.59      1.30 o
   4  12  -3      208.13      194.01      6.43 o
   5  12  -3       34.15       34.89      2.31 o
   6  12  -3      304.25      310.77      7.28 o
   7  12  -3      162.11      168.73      6.56 o
   8  12  -3       10.59       11.78      3.08 o
   9  12  -3       56.49       53.15      4.11 o
  10  12  -3       18.72       16.55      3.73 o
  11  12  -3        5.28        5.19      2.67 o
   1  13  -3        9.74        6.32      1.66 o
   2  13  -3        8.41        8.81      4.11 o
   3  13  -3        0.72        2.29      0.95 o
   4  13  -3        2.89        2.46      1.26 o
   5  13  -3       29.94       27.64      2.19 o
   6  13  -3      238.29      232.31      6.17 o
   7  13  -3       10.85        8.55      2.23 o
   8  13  -3       71.56       80.59      3.99 o
   9  13  -3        1.83        1.76      2.25 o
  10  13  -3        8.22        9.16      2.69 o
   1  14  -3      180.43      176.86      5.42 o
   2  14  -3      472.11      469.64     13.69 o
   3  14  -3      155.85      146.94      3.17 o
   4  14  -3       18.29       18.97      1.59 o
   5  14  -3      323.48      324.15      7.99 o
   6  14  -3       20.36       18.96      2.45 o
   7  14  -3      114.82      121.80      4.59 o
   8  14  -3      176.69      181.07      6.47 o
   9  14  -3        0.40        0.16      2.27 o
  10  14  -3        4.98        6.55      2.96 o
   1  15  -3      130.29      126.61      6.62 o
   2  15  -3      277.65      247.72      8.41 o
   3  15  -3      100.25      100.50      4.33 o
   4  15  -3        7.26        7.47      1.37 o
   5  15  -3      175.83      178.48      6.45 o
   6  15  -3      103.11      104.38      4.70 o
   7  15  -3       29.44       31.75      2.71 o
   8  15  -3      133.91      127.28      5.46 o
   9  15  -3       12.90       12.47      3.08 o
  10  15  -3       18.53       22.04      4.01 o
   1  16  -3      186.30      179.11      7.87 o
   2  16  -3       79.50       80.44      4.26 o
   3  16  -3      291.84      279.20      6.57 o
   4  16  -3       45.21       41.78      1.91 o
   5  16  -3      174.46      160.26      5.66 o
   6  16  -3       42.83       46.89      7.53 o
   7  16  -3       15.73       20.22      2.29 o
   8  16  -3       16.86       19.65      3.75 o
   9  16  -3       53.46       54.07      5.03 o
  10  16  -3       39.49       49.78      4.61 o
   1  17  -3      102.16      103.54      3.81 o
   2  17  -3      192.20      187.52      9.86 o
   3  17  -3        3.42        2.60      1.29 o
   4  17  -3       22.57       20.74      2.12 o
   5  17  -3      155.22      146.07      6.94 o
   6  17  -3       49.75       50.06      2.91 o
   7  17  -3        2.54        3.36      1.79 o
   8  17  -3       58.84       70.14      4.41 o
   9  17  -3       24.26       24.18      3.12 o
  10  17  -3       56.47       59.92      4.58 o
   1  18  -3       82.81       80.55      3.32 o
   2  18  -3      185.33      180.58      6.26 o
   3  18  -3      286.69      284.89      5.52 o
   4  18  -3      339.23      346.81     11.54 o
   5  18  -3       67.66       64.95      3.74 o
   6  18  -3       25.61       33.42      4.44 o
   7  18  -3       26.92       23.75      3.02 o
   8  18  -3        4.51        5.79      2.24 o
   9  18  -3      122.45      117.81      6.29 o
  10  18  -3       15.35       14.38      3.16 o
   1  19  -3      388.29      368.43      9.12 o
   2  19  -3      115.14      117.87      4.73 o
   3  19  -3      163.15      177.98      5.07 o
   4  19  -3        3.06        1.91      1.39 o
   5  19  -3      126.29      117.82      7.60 o
   6  19  -3       17.55       14.45      2.09 o
   7  19  -3       99.82      112.11      6.47 o
   8  19  -3       27.33       22.21      3.03 o
   9  19  -3      109.47      123.33      6.45 o
   1  20  -3       16.50       11.65      3.19 o
   2  20  -3       52.75       53.73      3.39 o
   3  20  -3      186.45      193.32      7.47 o
   4  20  -3       45.87       44.29      2.42 o
   5  20  -3       10.67       10.09      1.64 o
   6  20  -3       97.55      104.74      4.25 o
   7  20  -3        6.08        6.62      2.57 o
   8  20  -3       27.48       33.64      3.15 o
   9  20  -3       46.48       54.76      4.33 o
   1  21  -3       53.81       57.85      4.36 o
   2  21  -3       17.09       17.45      4.02 o
   3  21  -3        1.83        2.19      3.40 o
   4  21  -3       11.64       10.51      1.67 o
   5  21  -3       29.90       29.81      2.18 o
   6  21  -3       49.96       49.28      3.54 o
   7  21  -3       34.04       29.56      3.94 o
   8  21  -3        8.92        8.64      2.59 o
   9  21  -3        3.46        1.79      2.38 o
   1  22  -3       27.24       24.02      2.02 o
   2  22  -3      141.91      146.78      8.12 o
   3  22  -3       21.20       15.58      5.12 o
   4  22  -3      245.59      238.79      7.41 o
   5  22  -3        2.28        2.14      2.06 o
   6  22  -3       57.65       57.00      5.29 o
   7  22  -3       39.57       40.29      3.43 o
   8  22  -3      154.06      154.44      6.52 o
   9  22  -3       14.38       14.75      2.90 o
   1  23  -3       53.67       51.80      2.59 o
   2  23  -3       80.16       81.75      6.32 o
   3  23  -3        2.32        1.87      2.26 o
   4  23  -3       11.72        9.42      1.52 o
   5  23  -3       89.43       84.31      4.67 o
   6  23  -3      105.82      104.07      5.10 o
   7  23  -3       69.59       74.06      4.12 o
   8  23  -3       84.79       73.10      4.58 o
   1  24  -3      217.22      207.45      5.58 o
   2  24  -3        0.07        1.66      1.67 o
   3  24  -3      323.02      310.40     10.69 o
   4  24  -3       66.46       62.76      4.32 o
   5  24  -3      236.90      220.03      6.48 o
   6  24  -3       12.16       10.55      2.63 o
   7  24  -3       23.08       19.22      2.67 o
   8  24  -3        9.10        9.54      2.63 o
   1  25  -3       90.18       86.44      5.16 o
   2  25  -3      170.97      162.66      6.00 o
   3  25  -3       41.13       40.51      3.85 o
   4  25  -3       28.20       21.15      5.08 o
   5  25  -3      142.77      124.52      7.58 o
   6  25  -3       20.88       18.86      4.40 o
   7  25  -3       71.01       76.72      4.00 o
   8  25  -3       12.96        9.62      2.60 o
   1  26  -3       27.54       14.17      3.44 o
   2  26  -3       79.16       81.94      4.14 o
   3  26  -3       58.75       58.31      4.30 o
   4  26  -3       42.47       43.95      7.51 o
   5  26  -3       13.09       11.94      3.26 o
   6  26  -3        3.27        2.64      2.84 o
   7  26  -3       17.73       20.97      4.50 o
   8  26  -3       15.23       15.34      3.01 o
   1  27  -3      130.76      123.16      6.07 o
   2  27  -3       27.19       30.93      2.92 o
   3  27  -3       12.61       11.57      2.73 o
   4  27  -3        2.62        3.47      2.50 o
   5  27  -3       42.40       51.11      4.53 o
   6  27  -3       13.10       14.42      4.25 o
   7  27  -3       25.01       21.15      4.45 o
   1  28  -3       44.69       44.81      3.87 o
   2  28  -3      161.12      165.55      9.42 o
   3  28  -3      165.61      156.93      7.04 o
   4  28  -3       26.37       20.93      3.77 o
   5  28  -3       19.32       20.10      3.65 o
   6  28  -3       61.03       58.95      6.33 o
   7  28  -3        7.16        5.15      5.19 o
   2  29  -3       21.00       17.23      4.42 o
   3  29  -3       13.44       11.66      4.78 o
   4  29  -3        5.32        8.58      3.17 o
   5  29  -3       18.27       18.48      3.64 o
   6  29  -3       11.92       16.69      5.49 o
   2  30  -3       10.46        5.79      3.80 o
   3  30  -3       10.65        6.41      4.62 o
   4  30  -3        2.95        0.90      2.74 o
   5  30  -3       17.04       16.36      3.67 o
   6  30  -3        0.80        0.82      5.23 o
   3  31  -3       20.96       16.97      5.62 o
   4  31  -3        4.06        5.89      2.89 o
   5  31  -3       63.81       65.09      6.75 o
   3  32  -3       94.33       97.94      9.88 o
   4  32  -3       66.67       66.17      5.61 o
   5  32  -3       27.57       18.19     10.42 o
   4  33  -3       16.37       10.33      3.44 o
   2   0  -2     2737.63     2748.03     67.98 o
   4   0  -2      111.32      122.82      4.77 o
   6   0  -2     1177.25     1208.11     23.75 o
   8   0  -2      798.05      767.36     16.92 o
  10   0  -2      189.96      173.39      9.46 o
  12   0  -2       29.65       24.59      4.53 o
   2   1  -2      913.03      930.87     12.94 o
   3   1  -2      833.17      831.28     10.51 o
   4   1  -2       86.05       86.38      1.74 o
   5   1  -2     1790.06     1844.18     26.93 o
   6   1  -2       31.92       34.10      2.92 o
   7   1  -2      297.63      296.18      5.34 o
   8   1  -2       32.83       44.87      6.56 o
   9   1  -2        0.51        2.03      1.41 o
  10   1  -2       97.05       90.70      4.63 o
  11   1  -2      124.65      124.10      4.87 o
  12   1  -2       29.94       32.59      3.14 o
  13   1  -2       52.01       56.57      4.66 o
   2   2  -2      314.52      294.38      9.38 o
   3   2  -2      349.44      363.16      9.39 o
   4   2  -2        3.77        3.50      0.93 o
   5   2  -2      248.16      241.72      6.72 o
   6   2  -2      123.05      126.70      3.86 o
   7   2  -2      257.85      247.37      4.88 o
   8   2  -2      196.96      190.84      3.85 o
   9   2  -2      160.34      157.63      4.31 o
  10   2  -2       30.01       30.22      2.57 o
  11   2  -2      106.34      105.55      4.08 o
  12   2  -2      125.77      118.28      4.91 o
  13   2  -2       72.74       72.19      4.61 o
   1   3  -2     1316.69     1343.22     37.91 o
   2   3  -2     1434.42     1428.68     30.18 o
   3   3  -2     1588.41     1673.50     21.84 o
   4   3  -2     1286.19     1280.66     16.42 o
   5   3  -2       47.55       44.92      1.69 o
   6   3  -2      458.81      460.12      6.48 o
   7   3  -2      240.45      241.34      6.73 o
   8   3  -2       68.43       63.54      2.46 o
   9   3  -2      404.99      401.81      8.52 o
  10   3  -2       62.32       59.01      2.95 o
  11   3  -2       18.06       19.51      2.28 o
  12   3  -2       49.76       50.25      3.09 o
  13   3  -2       31.50       32.65      3.06 o
   1   4  -2     3465.21     3640.04    147.41 o
   2   4  -2       98.50      100.06      3.89 o
   3   4  -2      733.09      755.71     12.33 o
   4   4  -2      373.82      372.56      9.04 o
   5   4  -2      414.93      394.45      5.43 o
   6   4  -2      125.59      126.16      2.99 o
   7   4  -2      599.54      583.10      8.99 o
   8   4  -2       10.71       10.17      1.56 o
   9   4  -2      238.43      255.17      5.83 o
  10   4  -2       81.26       81.68      3.57 o
  11   4  -2       85.15       85.50      3.59 o
  12   4  -2       15.56       21.02      2.58 o
  13   4  -2       68.18       80.15      3.96 o
   1   5  -2     1409.63     1488.97     42.52 o
   2   5  -2      844.82      821.61     11.21 o
   3   5  -2     1570.18     1680.62     25.75 o
   4   5  -2      193.23      181.66      3.20 o
   5   5  -2        4.89        4.16      0.86 o
   6   5  -2      234.92      227.74      4.54 o
   7   5  -2       99.19       92.58      2.92 o
   8   5  -2       75.26       78.33      3.93 o
   9   5  -2      531.36      523.60      9.84 o
  10   5  -2      260.92      256.33      5.75 o
  11   5  -2        5.92        6.25      1.78 o
  12   5  -2       30.47       32.18      2.78 o
  13   5  -2       35.91       36.67      3.26 o
   1   6  -2     1400.13     1513.45     47.67 o
   2   6  -2      369.28      362.33      5.44 o
   3   6  -2      216.34      211.67      6.26 o
   4   6  -2      317.74      297.00      5.48 o
   5   6  -2      379.60      378.64      4.89 o
   6   6  -2      454.85      468.44      6.82 o
   7   6  -2      142.21      146.69      3.35 o
   8   6  -2      122.54      118.94      4.83 o
   9   6  -2      236.08      230.01      5.67 o
  10   6  -2      298.32      279.99      5.92 o
  11   6  -2      109.47      118.40      4.20 o
  12   6  -2      110.55      114.29      4.48 o
  13   6  -2      119.55      142.47      5.59 o
   1   7  -2      265.83      277.32      6.96 o
   2   7  -2      171.59      181.07      3.12 o
   3   7  -2      403.72      428.18      6.93 o
   4   7  -2      234.94      232.87      5.08 o
   5   7  -2       84.06       81.30      2.27 o
   6   7  -2      336.78      337.44      5.26 o
   7   7  -2        2.95        2.59      1.23 o
   8   7  -2      309.33      317.26      5.38 o
   9   7  -2       38.87       37.99      2.25 o
  10   7  -2      275.53      271.85      5.74 o
  11   7  -2       12.96       10.12      2.01 o
  12   7  -2       31.57       36.22      2.89 o
   1   8  -2       73.28       84.61      4.98 o
   2   8  -2     1453.07     1428.64     24.42 o
   3   8  -2      418.15      426.06      6.73 o
   4   8  -2      522.07      533.89      8.16 o
   5   8  -2      149.27      159.51      5.90 o
   6   8  -2      451.52      444.37      6.10 o
   7   8  -2      166.80      161.94      5.26 o
   8   8  -2      553.97      525.86      8.51 o
   9   8  -2       70.88       64.22      3.87 o
  10   8  -2       61.46       58.48      2.87 o
  11   8  -2       23.67       25.51      2.27 o
  12   8  -2        5.54        2.04      1.84 o
   1   9  -2     1419.55     1368.43     35.06 o
   2   9  -2     1355.24     1385.11     25.18 o
   3   9  -2     1536.44     1459.45     24.27 o
   4   9  -2      728.76      735.65     12.60 o
   5   9  -2     1670.08     1710.08     24.43 o
   6   9  -2      155.76      152.43      4.19 o
   7   9  -2      475.19      459.77      7.49 o
   8   9  -2       79.92       84.56      4.61 o
   9   9  -2        6.47        9.39      1.52 o
  10   9  -2      317.47      325.45      6.71 o
  11   9  -2       98.64       94.27      3.75 o
  12   9  -2        6.65        4.00      1.88 o
   0  10  -2     2243.91     2404.45     72.45 o
   1  10  -2      444.78      468.55     13.78 o
   2  10  -2      239.69      244.94     10.34 o
   3  10  -2       66.72       61.33      2.24 o
   4  10  -2      150.49      140.46     10.47 o
   5  10  -2      227.85      214.16      5.87 o
   6  10  -2      328.34      311.25      4.62 o
   7  10  -2      531.47      540.19     10.23 o
   8  10  -2      141.95      139.74      3.12 o
   9  10  -2       80.43       91.01      3.21 o
  10  10  -2      129.13      133.26      4.49 o
  11  10  -2       43.35       51.28      3.10 o
  12  10  -2       53.00       51.99      3.83 o
   1  11  -2      688.45      741.79     17.84 o
   2  11  -2      263.36      272.46      4.53 o
   3  11  -2      168.13      164.84      5.96 o
   4  11  -2      380.79      381.35      6.15 o
   5  11  -2       58.70       57.39      4.13 o
   6  11  -2       16.86       17.07      1.57 o
   7  11  -2      431.55      435.93      7.28 o
   8  11  -2       33.92       29.83      1.63 o
   9  11  -2      155.14      157.05      4.27 o
  10  11  -2       96.71      100.99      4.51 o
  11  11  -2        2.55        2.38      1.56 o
  12  11  -2       50.44       60.31      3.54 o
   0  12  -2      711.05      705.74     14.45 o
   1  12  -2     2631.74     2799.33     99.59 o
   2  12  -2      500.10      530.04     11.98 o
   3  12  -2      435.24      446.60      7.82 o
   4  12  -2       85.18       97.06      9.79 o
   5  12  -2      269.51      259.01      7.03 o
   6  12  -2      174.25      176.86      6.44 o
   7  12  -2      424.92      427.92      7.05 o
   8  12  -2       99.69      100.81      3.69 o
   9  12  -2       93.48       91.02      4.91 o
  10  12  -2       85.50       88.10      2.99 o
  11  12  -2       35.96       35.23      2.36 o
  12  12  -2       61.86       67.12      3.39 o
   1  13  -2      204.39      271.61      6.54 o
   2  13  -2      870.38      876.03     24.43 o
   3  13  -2      465.56      463.95      7.41 o
   4  13  -2      972.96      962.47     15.99 o
   5  13  -2      247.00      228.34      5.30 o
   6  13  -2      595.71      594.23     12.03 o
   7  13  -2      584.61      588.42      8.65 o
   8  13  -2      256.55      251.71      4.42 o
   9  13  -2       11.01        6.74      1.85 o
  10  13  -2       63.71       63.11      2.66 o
  11  13  -2       31.11       34.48      2.36 o
  12  13  -2       75.96       79.23      5.21 o
   0  14  -2     2301.17     2273.56     69.89 o
   1  14  -2      127.10      128.94      5.79 o
   2  14  -2      169.26      170.12      6.96 o
   3  14  -2      143.39      148.60      4.17 o
   4  14  -2       44.09       42.67      2.38 o
   5  14  -2        3.38        3.12      1.34 o
   6  14  -2      583.30      569.47     17.58 o
   7  14  -2       13.08       14.99      1.63 o
   8  14  -2       27.99       26.84      1.87 o
   9  14  -2      139.08      132.96      3.95 o
  10  14  -2       15.95       13.19      1.74 o
  11  14  -2      109.82      117.70      3.83 o
  12  14  -2       58.01       57.48      4.75 o
   1  15  -2      305.37      315.79      7.31 o
   2  15  -2      109.10      106.36      2.61 o
   3  15  -2      108.48      117.67      2.67 o
   4  15  -2      121.50      125.98      3.32 o
   5  15  -2       60.51       56.42      3.22 o
   6  15  -2       47.26       63.27      7.50 o
   7  15  -2      182.85      174.79      5.19 o
   8  15  -2      314.71      317.60      5.97 o
   9  15  -2       35.76       39.64      1.85 o
  10  15  -2      143.85      148.07      4.39 o
  11  15  -2        9.15        7.72      2.83 o
  12  15  -2        3.03        4.83      2.75 o
   0  16  -2      288.85      282.04      6.92 o
   1  16  -2      127.10      126.66      5.56 o
   2  16  -2      198.83      203.91      6.96 o
   3  16  -2       36.26       33.24      2.30 o
   4  16  -2       19.88       14.61      1.78 o
   5  16  -2      149.77      160.36      5.53 o
   6  16  -2      287.74      284.01      7.13 o
   7  16  -2       67.59       73.32      3.97 o
   8  16  -2      120.89      128.11      3.90 o
   9  16  -2       45.03       44.51      1.88 o
  10  16  -2       58.43       60.25      3.19 o
  11  16  -2      212.85      225.76      7.89 o
  12  16  -2       22.07       20.49      3.36 o
   1  17  -2       49.91       45.88      1.44 o
   2  17  -2      364.72      349.82     11.42 o
   3  17  -2      650.63      660.13     11.06 o
   4  17  -2      445.64      478.96     13.99 o
   5  17  -2       10.57        8.76      1.81 o
   6  17  -2      433.03      433.95      9.11 o
   7  17  -2       83.34       75.63      5.62 o
   8  17  -2       27.12       23.70      1.83 o
   9  17  -2      213.12      223.61      5.05 o
  10  17  -2      167.60      163.67      9.01 o
  11  17  -2       37.70       37.21      4.09 o
   0  18  -2      544.14      532.01     10.48 o
   1  18  -2      287.66      258.64     17.92 o
   2  18  -2       60.77       54.61      3.83 o
   3  18  -2      291.12      314.68      6.19 o
   4  18  -2      134.23      132.93      4.93 o
   5  18  -2      484.93      493.65      9.03 o
   6  18  -2        1.78        3.43      1.51 o
   7  18  -2      358.23      370.87      9.68 o
   8  18  -2      196.84      200.62      6.73 o
   9  18  -2      271.29      272.57      6.53 o
  10  18  -2       61.13       61.28      4.67 o
  11  18  -2       61.63       60.37      9.77 o
   1  19  -2        5.98        4.01      0.78 o
   2  19  -2      337.66      351.53      6.06 o
   3  19  -2      187.21      188.39      5.16 o
   4  19  -2      236.01      217.55      8.35 o
   5  19  -2      240.12      243.09      7.16 o
   6  19  -2      215.15      210.55      5.34 o
   7  19  -2      157.85      153.18      5.04 o
   8  19  -2       21.46       19.70      3.25 o
   9  19  -2      202.82      198.91      7.52 o
  10  19  -2       15.74       17.86      3.05 o
  11  19  -2       25.15       25.86      4.10 o
   0  20  -2      517.35      493.88      9.72 o
   1  20  -2      173.35      170.17      7.09 o
   2  20  -2       35.76       35.54      1.43 o
   3  20  -2       72.39       70.18      5.07 o
   4  20  -2      144.44      139.45      5.23 o
   5  20  -2      288.33      296.17      6.79 o
   6  20  -2      252.76      250.74      7.31 o
   7  20  -2       23.15       21.44      2.56 o
   8  20  -2       73.98       75.53      5.48 o
   9  20  -2       16.46       17.95      3.67 o
  10  20  -2      129.09      126.12      5.87 o
  11  20  -2       82.30       87.33      5.53 o
   1  21  -2       19.30       17.01      1.85 o
   2  21  -2      820.74      878.01     17.44 o
   3  21  -2      772.59      764.02     12.81 o
   4  21  -2      394.25      403.11     10.96 o
   5  21  -2      216.13      215.28     13.82 o
   6  21  -2      263.41      240.54      8.63 o
   7  21  -2      187.27      198.02      8.34 o
   8  21  -2       59.99       49.43      4.70 o
   9  21  -2       55.44       54.06      4.34 o
  10  21  -2       74.08       74.64      5.43 o
  11  21  -2       79.07       88.88      5.69 o
   0  22  -2     2324.73     2371.17     77.08 o
   1  22  -2      238.51      230.62      3.45 o
   2  22  -2      964.74      941.73     14.90 o
   3  22  -2       84.25       78.53      5.33 o
   4  22  -2      234.97      225.03      9.52 o
   5  22  -2       59.22       56.55      5.43 o
   6  22  -2      250.28      246.78      9.29 o
   7  22  -2      122.23      102.59      4.40 o
   8  22  -2       95.64       91.30      4.52 o
   9  22  -2       22.67       19.66      3.60 o
  10  22  -2       39.68       40.17      4.50 o
   1  23  -2      416.55      402.17      6.52 o
   2  23  -2      213.25      220.22      8.24 o
   3  23  -2       19.72       22.13      3.40 o
   4  23  -2       13.46       19.52      3.76 o
   5  23  -2       12.03       11.17      4.98 o
   6  23  -2       37.68       38.07      3.90 o
   7  23  -2       57.73       61.41      4.35 o
   8  23  -2       80.85       93.70      4.88 o
   9  23  -2       24.71       22.09      3.34 o
  10  23  -2       19.94       19.93      4.13 o
   0  24  -2      106.29      102.04      4.17 o
   1  24  -2       28.20       31.86      1.01 o
   2  24  -2       14.28       14.62      2.97 o
   3  24  -2       17.94       18.36      2.43 o
   4  24  -2       24.92       29.11      3.21 o
   5  24  -2       24.81       22.51      3.95 o
   6  24  -2       88.42       94.87      7.12 o
   7  24  -2        3.02        2.45      2.63 o
   8  24  -2       74.56       74.58      4.19 o
   9  24  -2       20.73       23.60      3.39 o
  10  24  -2        8.28        6.24      3.38 o
   1  25  -2       44.74       45.01      1.60 o
   2  25  -2       73.32       75.96      6.67 o
   3  25  -2      105.81       96.92      6.33 o
   4  25  -2      303.13      291.91     10.11 o
   5  25  -2       49.42       47.06      4.79 o
   6  25  -2      178.19      172.38      9.88 o
   7  25  -2       91.70       85.21      6.49 o
   8  25  -2       16.01       12.44      2.99 o
   9  25  -2      124.29      121.31      5.85 o
  10  25  -2       10.80        9.78      3.18 o
   0  26  -2      306.70      306.50      6.41 o
   1  26  -2      173.02      147.53      8.94 o
   2  26  -2       87.78       85.23      4.29 o
   3  26  -2       57.86       56.37      3.72 o
   4  26  -2        2.83        0.27      2.52 o
   5  26  -2      290.86      314.93     10.48 o
   6  26  -2      202.64      203.86      8.83 o
   7  26  -2      292.28      297.60     14.58 o
   8  26  -2       46.48       37.11      9.53 o
   9  26  -2       90.80       95.81      7.62 o
  10  26  -2        6.35        4.66      6.21 o
   1  27  -2      164.95      153.83      3.38 o
   2  27  -2      242.06      252.26      5.11 o
   3  27  -2        6.62        5.37      2.38 o
   4  27  -2      487.55      467.45     13.43 o
   5  27  -2        8.32        6.87      2.83 o
   6  27  -2      129.65      129.18      9.71 o
   7  27  -2       96.18      103.35      8.49 o
   8  27  -2        8.53       11.42      4.73 o
   9  27  -2       16.70       17.27      2.97 o
   0  28  -2      338.83      330.05      9.91 o
   1  28  -2        4.77        4.02      0.58 o
   2  28  -2        7.12        7.64      1.28 o
   3  28  -2       16.31       13.80      2.93 o
   4  28  -2      198.72      197.22      8.16 o
   5  28  -2       33.99       34.38      4.31 o
   6  28  -2      119.08      111.15     19.12 o
   7  28  -2       26.15       17.09      5.33 o
   8  28  -2       16.79       14.83      4.42 o
   9  28  -2       15.53       18.88      3.51 o
   1  29  -2      152.32      143.15      7.03 o
   2  29  -2      306.61      313.63     14.44 o
   3  29  -2      150.15      157.38      6.18 o
   4  29  -2       23.50       25.63      4.30 o
   5  29  -2       54.04       70.31      5.06 o
   6  29  -2       11.86       15.98      3.79 o
   7  29  -2        5.20        5.18      4.39 o
   8  29  -2       95.45      100.65      7.88 o
   9  29  -2       12.04        5.76      3.11 o
   0  30  -2      761.17      766.75     21.94 o
   1  30  -2       44.61       42.54      2.11 o
   2  30  -2      363.00      351.58      7.85 o
   3  30  -2       28.83       27.11      4.62 o
   4  30  -2       88.67       93.32      5.30 o
   5  30  -2        4.51       -0.04      3.00 o
   6  30  -2      132.17      145.58      7.90 o
   7  30  -2        9.02        8.95      4.26 o
   8  30  -2      122.18      122.72      8.96 o
   1  31  -2      135.62      128.66      5.88 o
   2  31  -2       59.50       54.09      2.64 o
   3  31  -2      185.82      201.65      9.78 o
   4  31  -2        1.22       -0.22      2.41 o
   5  31  -2      169.08      191.38      9.44 o
   6  31  -2        4.34        5.77      3.33 o
   7  31  -2       21.02       26.29      5.37 o
   8  31  -2       58.47       61.66      8.45 o
   0  32  -2      105.13      106.17      3.54 o
   1  32  -2        9.16        8.17      0.89 o
   2  32  -2       86.77       92.82      6.03 o
   3  32  -2       42.55       39.21      5.24 o
   4  32  -2        2.23        5.87      3.62 o
   5  32  -2        5.77        5.80      3.12 o
   6  32  -2       42.67       37.67      5.01 o
   7  32  -2        3.03        4.78      3.62 o
   1  33  -2       22.74       15.98      4.31 o
   2  33  -2       37.15       21.36      6.16 o
   3  33  -2      104.81       98.19      4.55 o
   4  33  -2       55.68       50.10     10.76 o
   5  33  -2        4.82        4.49      3.08 o
   6  33  -2       58.44       71.88      6.08 o
   7  33  -2       13.92       15.73      4.53 o
   0  34  -2        6.05        3.51      1.53 o
   1  34  -2      190.63      204.91     10.94 o
   2  34  -2       18.44       11.65      5.47 o
   3  34  -2       66.78       71.33      6.56 o
   4  34  -2        9.01        5.58      4.33 o
   5  34  -2       42.98       50.81      4.92 o
   6  34  -2       68.67       69.44     12.84 o
   1  35  -2        8.50        4.82      3.62 o
   2  35  -2      129.96      133.01     10.24 o
   3  35  -2       80.89       78.97      9.69 o
   4  35  -2      105.83      109.45      8.42 o
   5  35  -2       46.45       41.07      5.07 o
   6  35  -2       49.38       43.12      5.73 o
   1  36  -2       15.37        8.79      4.35 o
   2  36  -2        4.82        2.74      4.61 o
   3  36  -2        0.05       -0.19      4.38 o
   4  36  -2       87.77       88.27      8.26 o
   5  36  -2        6.01        4.05      3.19 o
   2  37  -2       16.97       12.30      5.47 o
   3  37  -2       30.12       27.74      7.59 o
   4  37  -2        1.90        2.73      3.94 o
   2  38  -2       48.62       30.95      7.89 o
   3  38  -2       31.90       31.66      7.83 o
   2   0  -1     3725.93     3871.83     90.74 o
   4   0  -1     4451.95     4642.85    113.96 o
   6   0  -1      639.08      658.04     23.23 o
   8   0  -1      892.20      910.53     24.05 o
  10   0  -1      568.77      544.08     12.92 o
  12   0  -1       12.78       16.02      3.41 o
   1   1  -1     4551.88     4551.51     74.86 o
   2   1  -1     1678.01     1611.27     23.37 o
   3   1  -1     1755.52     1688.62     19.81 o
   4   1  -1      190.56      242.49      8.80 o
   5   1  -1      339.67      354.81      6.01 o
   6   1  -1      729.78      695.18      8.49 o
   7   1  -1       10.96       13.41      1.54 o
   8   1  -1       40.95       37.76      3.62 o
   9   1  -1      491.66      473.78      8.52 o
  10   1  -1       29.84       28.34      2.61 o
  11   1  -1      222.32      219.98      5.52 o
  12   1  -1      132.55      136.69      5.14 o
  13   1  -1       30.08       42.85      3.34 o
   1   2  -1     3103.55     3081.56     58.90 o
   2   2  -1     4755.16     5026.99     81.28 o
   3   2  -1     2087.18     2085.11     25.80 o
   4   2  -1     3681.25     3592.41     55.29 o
   5   2  -1      784.34      740.75     18.51 o
   6   2  -1      584.44      578.56      8.68 o
   7   2  -1      415.69      447.47     10.45 o
   8   2  -1      494.81      501.51      7.45 o
   9   2  -1      269.09      261.64      5.30 o
  10   2  -1      121.31      119.46      4.09 o
  11   2  -1      219.99      205.55      5.75 o
  12   2  -1      297.71      300.36      7.71 o
  13   2  -1       25.25       26.67      2.88 o
   0   3  -1    18841.81    20260.76   1223.52 o
   1   3  -1     9621.77    10358.25    256.45 o
   2   3  -1     5268.12     5341.41     99.80 o
   3   3  -1     2092.86     2148.12     27.80 o
   4   3  -1      560.48      657.27     14.97 o
   5   3  -1     1725.84     1837.81     25.71 o
   6   3  -1        2.63        2.19      1.05 o
   7   3  -1     1340.19     1296.49     19.66 o
   8   3  -1      200.80      196.38      8.21 o
   9   3  -1      353.22      356.49      8.35 o
  10   3  -1       25.73       21.85      2.13 o
  11   3  -1       97.91       99.21      4.37 o
  12   3  -1      176.22      170.22      5.52 o
  13   3  -1       10.47       12.09      2.48 o
   1   4  -1     5393.80     5581.47    112.95 o
   2   4  -1     2757.86     2851.50     39.13 o
   3   4  -1      146.53      143.52      4.39 o
   4   4  -1      679.09      676.47      8.64 o
   5   4  -1     1295.30     1438.77     18.16 o
   6   4  -1      465.92      487.95      5.94 o
   7   4  -1      679.85      634.98     14.12 o
   8   4  -1      237.60      242.28      4.73 o
   9   4  -1      252.93      263.40      5.74 o
  10   4  -1       74.12       76.73      3.38 o
  11   4  -1       23.42       23.61      2.29 o
  12   4  -1       11.91        8.90      2.20 o
  13   4  -1      205.88      236.25      7.55 o
   0   5  -1    22559.70    24985.42   1622.81 o
   1   5  -1     9085.26     9748.14    239.94 o
   2   5  -1      127.37      145.07      1.81 o
   3   5  -1       10.33       15.87      2.33 o
   4   5  -1      265.48      273.12      4.22 o
   5   5  -1     1251.39     1259.48     15.42 o
   6   5  -1      136.90      147.62      4.05 o
   7   5  -1      647.31      666.70     10.31 o
   8   5  -1      128.52      133.72      3.55 o
   9   5  -1      131.46      116.69      3.98 o
  10   5  -1      358.87      347.03      6.47 o
  11   5  -1      189.53      189.57      5.19 o
  12   5  -1      114.91      117.28      5.29 o
  13   5  -1       62.58       65.74      3.73 o
   1   6  -1     2066.77     2091.79     47.13 o
   2   6  -1      644.46      617.42      6.01 o
   3   6  -1     4653.01     4784.51    106.75 o
   4   6  -1     3030.64     3039.92     48.23 o
   5   6  -1     1164.25     1151.24     27.71 o
   6   6  -1      332.17      357.43      5.17 o
   7   6  -1      261.33      254.24      4.90 o
   8   6  -1       88.27       87.20      3.47 o
   9   6  -1       42.58       39.77      2.82 o
  10   6  -1       82.45       67.44      3.20 o
  11   6  -1      118.98      120.15      3.95 o
  12   6  -1       53.84       56.13      3.12 o
  13   6  -1       42.57       47.42      3.40 o
   0   7  -1    13725.59    14196.33    748.64 o
   1   7  -1       13.11       18.09      0.72 o
   2   7  -1     4319.03     4225.79     92.53 o
   3   7  -1      217.34      221.33      3.89 o
   4   7  -1       79.90       82.83      3.95 o
   5   7  -1      170.88      186.76      8.93 o
   6   7  -1     1007.86      945.22     13.78 o
   7   7  -1      189.24      188.05      7.75 o
   8   7  -1     2131.82     2113.76     35.36 o
   9   7  -1      604.00      568.66      9.27 o
  10   7  -1       57.07       63.02      3.10 o
  11   7  -1      118.80      109.75      4.04 o
  12   7  -1       21.58       20.76      2.47 o
  13   7  -1        6.85        6.96      2.33 o
   1   8  -1      606.18      588.33     14.22 o
   2   8  -1       98.42       97.70      3.07 o
   3   8  -1      261.62      234.21      7.49 o
   4   8  -1      452.50      472.09      6.46 o
   5   8  -1      343.04      339.99      4.71 o
   6   8  -1      796.14      783.05     11.17 o
   7   8  -1      414.08      419.96      7.79 o
   8   8  -1      247.60      270.20     14.51 o
   9   8  -1       76.68       72.23      6.23 o
  10   8  -1       50.87       45.05      2.90 o
  11   8  -1      189.92      180.21      5.26 o
  12   8  -1       22.55       20.90      2.80 o
  13   8  -1       17.91       18.30      3.02 o
   0   9  -1      336.23      322.12      5.31 o
   1   9  -1      161.66      206.90      8.23 o
   2   9  -1     1165.28     1180.03     18.27 o
   3   9  -1     2508.30     2594.47     44.19 o
   4   9  -1      336.39      354.88      4.96 o
   5   9  -1      317.17      327.49      7.99 o
   6   9  -1       17.11       24.46      4.61 o
   7   9  -1       73.03       69.29      2.50 o
   8   9  -1      278.61      259.00      5.88 o
   9   9  -1      406.15      422.46      8.49 o
  10   9  -1      190.83      177.55      4.78 o
  11   9  -1      194.82      195.99      6.50 o
  12   9  -1       17.06       17.81      2.51 o
  13   9  -1       80.46       95.71      6.04 o
   1  10  -1      899.98      859.16     36.41 o
   2  10  -1     4139.04     4236.23     96.84 o
   3  10  -1      946.10      945.84     11.91 o
   4  10  -1      785.72      726.15      8.82 o
   5  10  -1     1167.06     1165.40     16.14 o
   6  10  -1     1660.18     1643.97     23.95 o
   7  10  -1      675.60      678.93      9.95 o
   8  10  -1       99.97      100.56      6.46 o
   9  10  -1      579.61      581.45     10.06 o
  10  10  -1      195.04      177.03      4.67 o
  11  10  -1      368.01      362.46      8.52 o
  12  10  -1       55.14       62.52      3.44 o
  13  10  -1       67.87       73.93      3.97 o
   0  11  -1      833.69      750.42     29.74 o
   1  11  -1     1583.50     1492.95     31.51 o
   2  11  -1        5.16       -1.08      1.42 o
   3  11  -1      385.52      389.90      7.85 o
   4  11  -1       68.89       65.91      8.58 o
   5  11  -1      496.47      503.24     11.11 o
   6  11  -1       44.50       50.54      2.17 o
   7  11  -1      553.18      566.91     11.75 o
   8  11  -1      722.27      714.07     11.19 o
   9  11  -1      304.15      310.36     17.25 o
  10  11  -1       68.87       59.40      2.88 o
  11  11  -1        0.42       -1.61      1.61 o
  12  11  -1        7.07        6.84      2.07 o
  13  11  -1       17.54       16.50      2.71 o
   1  12  -1     1573.43     1661.03     21.32 o
   2  12  -1     2171.62     2268.69     53.76 o
   3  12  -1      571.39      592.30     10.45 o
   4  12  -1     1472.90     1473.76     20.59 o
   5  12  -1      178.87      175.07      5.54 o
   6  12  -1      392.15      373.35      5.55 o
   7  12  -1      105.96       93.91      8.21 o
   8  12  -1      351.48      349.47     12.34 o
   9  12  -1      703.65      690.74     12.30 o
  10  12  -1       52.81       53.69      3.46 o
  11  12  -1      281.47      272.97      6.22 o
  12  12  -1       18.20       17.60      2.36 o
  13  12  -1      107.50      120.42      7.80 o
   0  13  -1      165.07      154.74      5.14 o
   1  13  -1      372.72      386.91      3.65 o
   2  13  -1      636.41      641.93     22.99 o
   3  13  -1     1282.39     1368.26     22.66 o
   4  13  -1       39.69       54.62      6.19 o
   5  13  -1      517.48      528.65     10.46 o
   6  13  -1      208.84      199.25      8.22 o
   7  13  -1       96.89       91.87      2.70 o
   8  13  -1       37.27       35.68      2.79 o
   9  13  -1      441.17      459.06     12.90 o
  10  13  -1      161.18      158.24      5.29 o
  11  13  -1      179.90      177.30      5.48 o
  12  13  -1      289.95      313.97      8.64 o
  13  13  -1       94.71      100.74      4.55 o
   1  14  -1       18.54       12.48      1.00 o
   2  14  -1      514.39      493.18      9.01 o
   3  14  -1     1299.31     1265.64     14.93 o
   4  14  -1      219.93      223.02      3.18 o
   5  14  -1      880.98      847.97     12.55 o
   6  14  -1      215.75      228.52      6.47 o
   7  14  -1      296.70      291.09      4.99 o
   8  14  -1       86.36       83.54      4.40 o
   9  14  -1        9.81        6.74      1.67 o
  10  14  -1      121.42      126.27      5.67 o
  11  14  -1      168.76      153.19      5.33 o
  12  14  -1       13.88       13.70      3.04 o
  13  14  -1       38.12       30.05      3.09 o
   0  15  -1     8014.16     8696.57    250.52 o
   1  15  -1      133.96      138.07      2.02 o
   2  15  -1     2580.33     2650.87     36.61 o
   3  15  -1       80.75       84.89      8.53 o
   4  15  -1       73.20       71.85      1.69 o
   5  15  -1       83.70       81.94      9.65 o
   6  15  -1     2404.99     2294.27     42.57 o
   7  15  -1       80.37       76.32      3.49 o
   8  15  -1      913.41      902.29     14.50 o
   9  15  -1      325.28      318.55      6.35 o
  10  15  -1      214.68      213.23      5.13 o
  11  15  -1        6.46        6.20      1.86 o
  12  15  -1      122.30      133.63      5.08 o
  13  15  -1        0.80        4.08      1.94 o
   1  16  -1       76.81       71.43      1.23 o
   2  16  -1       89.75       87.36      5.98 o
   3  16  -1     2590.58     2562.90     37.46 o
   4  16  -1      587.02      611.96      8.57 o
   5  16  -1      918.97      887.77     13.22 o
   6  16  -1      243.78      234.36      7.64 o
   7  16  -1      798.57      786.98     12.54 o
   8  16  -1      127.75      122.20      8.18 o
   9  16  -1      152.96      152.74      4.91 o
  10  16  -1       32.30       29.83      2.80 o
  11  16  -1      103.01      105.90      4.15 o
  12  16  -1       61.94       66.02      3.60 o
   0  17  -1      348.67      373.32      6.91 o
   1  17  -1      316.01      314.68      3.92 o
   2  17  -1       48.66       63.55      1.39 o
   3  17  -1      557.50      595.77     11.34 o
   4  17  -1      114.30      129.44      3.59 o
   5  17  -1      213.51      220.07      4.37 o
   6  17  -1       85.15       86.89      6.19 o
   7  17  -1      246.06      221.53     10.95 o
   8  17  -1      199.13      188.39      4.13 o
   9  17  -1      163.16      150.97      5.57 o
  10  17  -1       57.22       57.99      2.69 o
  11  17  -1       54.20       58.21      4.09 o
  12  17  -1      122.85      122.40      6.08 o
   1  18  -1       39.33       51.41      4.18 o
   2  18  -1       81.61       76.73      2.57 o
   3  18  -1      531.64      528.02      6.71 o
   4  18  -1      230.19      217.32      2.85 o
   5  18  -1      163.96      162.06      4.03 o
   6  18  -1      762.86      743.90     17.06 o
   7  18  -1      330.43      303.89      5.57 o
   8  18  -1      249.83      243.17      6.27 o
   9  18  -1      263.83      246.29      5.37 o
  10  18  -1       75.75       73.07      3.01 o
  11  18  -1       15.77       15.03      2.43 o
  12  18  -1       93.01      103.25      4.26 o
   0  19  -1      337.41      356.37      5.04 o
   1  19  -1     2882.27     2842.57     48.87 o
   2  19  -1      198.18      203.86      3.10 o
   3  19  -1       79.69       86.70      3.31 o
   4  19  -1      196.08      197.27      5.82 o
   5  19  -1      200.60      201.55      4.67 o
   6  19  -1       32.72       28.00      2.00 o
   7  19  -1      617.05      610.62     15.34 o
   8  19  -1      228.68      218.27      8.35 o
   9  19  -1      286.95      272.24      6.10 o
  10  19  -1       27.82       27.45      2.55 o
  11  19  -1       21.28       18.41      2.77 o
  12  19  -1       16.37       17.83      2.56 o
   1  20  -1       30.12       35.48      2.23 o
   2  20  -1      839.56      871.72     11.65 o
   3  20  -1      371.07      372.83      3.89 o
   4  20  -1     1468.47     1462.92     20.12 o
   5  20  -1      173.95      181.70      4.64 o
   6  20  -1      118.03      120.76      5.11 o
   7  20  -1      136.76      110.59      4.80 o
   8  20  -1       92.33       84.39      3.40 o
   9  20  -1      146.84      135.85      4.00 o
  10  20  -1       76.96       72.21      3.30 o
  11  20  -1       36.41       30.44      3.89 o
  12  20  -1       60.61       64.18      4.26 o
   0  21  -1      671.68      691.01     17.32 o
   1  21  -1      252.27      269.27      3.30 o
   2  21  -1       43.73       38.37      1.65 o
   3  21  -1      213.88      205.71      2.30 o
   4  21  -1      269.01      273.06      3.76 o
   5  21  -1       22.09       20.44      1.23 o
   6  21  -1      434.90      409.32      5.87 o
   7  21  -1      205.35      200.32      4.03 o
   8  21  -1      345.52      330.17      7.73 o
   9  21  -1      149.79      138.30      4.04 o
  10  21  -1      150.94      128.85      6.48 o
  11  21  -1       79.48       85.36      4.84 o
  12  21  -1      125.12      128.29     14.16 o
   1  22  -1      164.76      151.86      3.74 o
   2  22  -1       82.33       79.77      2.06 o
   3  22  -1      472.90      483.70      5.84 o
   4  22  -1      104.68      108.00      3.57 o
   5  22  -1        6.89        5.03      1.34 o
   6  22  -1      423.50      414.00      9.21 o
   7  22  -1      359.19      361.64      6.22 o
   8  22  -1      232.47      226.34      5.30 o
   9  22  -1      169.15      156.01      4.17 o
  10  22  -1      160.99      170.04      6.39 o
  11  22  -1       10.90       13.56      3.00 o
   0  23  -1      444.81      449.50     13.78 o
   1  23  -1      918.62      898.48     12.34 o
   2  23  -1      266.68      277.83      4.62 o
   3  23  -1      272.39      262.43      3.65 o
   4  23  -1       14.98       10.65      0.88 o
   5  23  -1       16.21       14.98      0.79 o
   6  23  -1      354.48      357.07      5.32 o
   7  23  -1       82.28       74.09      3.50 o
   8  23  -1      269.42      262.98      6.61 o
   9  23  -1       88.76       88.59      4.19 o
  10  23  -1       11.74        9.17      2.52 o
  11  23  -1      118.52      123.32      8.68 o
   1  24  -1      285.57      265.91      4.15 o
   2  24  -1     1108.27     1138.05     15.87 o
   3  24  -1      615.11      602.32      7.18 o
   4  24  -1      197.67      195.61      2.96 o
   5  24  -1      883.90      916.03     12.84 o
   6  24  -1       50.44       52.06      1.95 o
   7  24  -1       56.62       49.30      2.18 o
   8  24  -1       76.56       71.04      2.40 o
   9  24  -1       48.84       47.95      3.26 o
  10  24  -1      130.77      131.32      6.48 o
  11  24  -1      124.53      122.52      8.48 o
   0  25  -1     1228.82     1193.45     24.06 o
   1  25  -1      422.33      411.09      9.65 o
   2  25  -1       92.63       86.74      1.95 o
   3  25  -1       12.81       13.74      1.08 o
   4  25  -1      114.46      123.84      2.18 o
   5  25  -1      138.65      126.84      4.01 o
   6  25  -1       38.27       36.73      1.54 o
   7  25  -1      170.59      158.74      3.20 o
   8  25  -1      194.84      196.19      5.54 o
   9  25  -1       34.09       28.72      2.60 o
  10  25  -1       76.42       80.12      7.47 o
  11  25  -1        8.76        7.01      3.99 o
   1  26  -1      174.93      157.22      3.62 o
   2  26  -1      292.79      285.68     10.37 o
   3  26  -1       72.27       66.18      1.78 o
   4  26  -1       19.90       15.46      0.84 o
   5  26  -1      162.89      149.24      3.39 o
   6  26  -1        0.22        1.00      0.82 o
   7  26  -1       95.90       92.70      2.41 o
   8  26  -1       35.82       39.23      2.39 o
   9  26  -1       62.49       57.76      3.62 o
  10  26  -1        0.71       -0.96      3.18 o
   0  27  -1      248.78      254.48      4.87 o
   1  27  -1     1153.51     1179.00     15.96 o
   2  27  -1      194.92      184.10      5.00 o
   3  27  -1      221.58      222.53      4.20 o
   4  27  -1       99.31       90.78      2.37 o
   5  27  -1      278.07      270.53      5.24 o
   6  27  -1       35.58       34.10      1.24 o
   7  27  -1      486.04      481.55      6.86 o
   8  27  -1       38.25       36.19      3.12 o
   9  27  -1       31.62       35.15      4.52 o
  10  27  -1       64.40       67.29      5.86 o
   1  28  -1      280.45      288.73      4.80 o
   2  28  -1      665.68      673.48      9.94 o
   3  28  -1      277.34      271.87      4.59 o
   4  28  -1      758.02      787.02     11.19 o
   5  28  -1      382.53      384.21      5.94 o
   6  28  -1      101.68      101.73      3.24 o
   7  28  -1       58.24       52.21      1.92 o
   8  28  -1        8.43        6.31      2.39 o
   9  28  -1       39.09       21.16      6.54 o
  10  28  -1       73.54       85.44      6.18 o
   0  29  -1      256.21      257.97      6.12 o
   1  29  -1       47.38       49.91      1.90 o
   2  29  -1      295.35      281.64      5.34 o
   3  29  -1       22.14       20.09      1.18 o
   4  29  -1       19.61       15.90      1.17 o
   5  29  -1       34.16       38.83      1.70 o
   6  29  -1      462.43      454.35      7.08 o
   7  29  -1        1.27        8.32      4.76 o
   8  29  -1      114.91      101.16      5.97 o
   9  29  -1        9.60       14.06      3.80 o
  10  29  -1        9.43        9.14      4.56 o
   1  30  -1      193.55      210.92      3.38 o
   2  30  -1       44.92       39.35      2.07 o
   3  30  -1      117.98      118.10      2.34 o
   4  30  -1      131.43      129.45      2.60 o
   5  30  -1        9.14        8.95      1.20 o
   6  30  -1      148.42      145.65      2.97 o
   7  30  -1        1.09        1.10      5.02 o
   8  30  -1      122.26      113.57      8.34 o
   9  30  -1       32.84       35.14      4.79 o
   0  31  -1       99.11      103.78      3.71 o
   1  31  -1      444.01      439.02      6.78 o
   2  31  -1       19.09       22.84      1.41 o
   3  31  -1       49.84       53.01      1.52 o
   4  31  -1       57.45       54.86      1.60 o
   5  31  -1       68.24       72.60      2.70 o
   6  31  -1        2.15        3.26      1.32 o
   7  31  -1        6.11        3.21      4.19 o
   8  31  -1       75.53       76.11      8.33 o
   9  31  -1       27.37       25.89      6.26 o
   1  32  -1       84.78       83.26      2.08 o
   2  32  -1      328.61      331.66      9.54 o
   3  32  -1      327.60      333.74      5.87 o
   4  32  -1      265.46      258.06      3.90 o
   5  32  -1       16.57       19.05      1.16 o
   6  32  -1       72.58       85.43     13.07 o
   7  32  -1       28.70       29.25      5.83 o
   8  32  -1       10.64        8.55      4.65 o
   9  32  -1      115.54      121.78     11.18 o
   0  33  -1      442.00      449.94     12.94 o
   1  33  -1      486.92      489.89      8.24 o
   2  33  -1       43.54       47.23      2.59 o
   3  33  -1        9.21        9.23      1.19 o
   4  33  -1        7.71        6.51      1.14 o
   5  33  -1      123.38      126.02      6.62 o
   6  33  -1       56.45       51.56      5.21 o
   7  33  -1      124.37      144.91     10.24 o
   8  33  -1       62.71       74.77      8.20 o
   1  34  -1       36.15       38.43      3.77 o
   2  34  -1      218.56      214.93      3.47 o
   3  34  -1       53.71       48.36      2.13 o
   4  34  -1       75.02       72.78      1.96 o
   5  34  -1       38.87       20.58     14.87 o
   6  34  -1       37.25       34.75      4.84 o
   7  34  -1        8.23       -0.02      4.54 o
   8  34  -1       19.20       25.28      5.10 o
   0  35  -1      184.41      180.09      4.91 o
   1  35  -1       18.13       15.48      1.52 o
   2  35  -1      101.23      105.77      2.80 o
   3  35  -1       30.41       33.69      2.57 o
   4  35  -1       54.21       48.80      2.12 o
   5  35  -1       61.03       54.92      8.78 o
   6  35  -1       46.20       53.52      8.35 o
   7  35  -1       48.28       41.69      9.93 o
   1  36  -1       44.20       48.76      3.31 o
   2  36  -1      189.78      197.34      3.70 o
   3  36  -1      142.44      145.77      3.36 o
   4  36  -1      187.46      195.48      7.93 o
   5  36  -1       79.65       82.51      7.61 o
   6  36  -1       24.02       23.44      4.46 o
   7  36  -1       82.53       83.64      9.29 o
   0  37  -1      229.88      228.17      6.10 o
   1  37  -1      161.54      182.83      5.01 o
   2  37  -1       86.98       95.22      2.44 o
   3  37  -1        8.73        7.19      1.99 o
   4  37  -1        8.64        6.69      2.63 o
   5  37  -1        0.44        0.15      3.65 o
   6  37  -1      113.89      107.78     10.19 o
   1  38  -1       38.40       38.75      3.45 o
   2  38  -1       71.96       74.38      2.30 o
   3  38  -1      157.23      161.33      7.45 o
   4  38  -1        2.33        0.04      2.12 o
   5  38  -1      113.47      121.43     11.18 o
   6  38  -1        2.39        5.52      3.68 o
   0  39  -1       25.11       21.41      2.47 o
   1  39  -1        8.31        7.30      1.53 o
   2  39  -1       42.46       53.14      3.16 o
   3  39  -1        0.62        1.10      1.47 o
   4  39  -1       42.83       35.71      4.07 o
   5  39  -1       22.47       22.97      7.32 o
   1  40  -1       47.03       47.85      4.41 o
   2  40  -1        2.65        1.72      1.55 o
   3  40  -1       62.34       61.51      5.16 o
   4  40  -1       37.68       45.08      5.04 o
   0  41  -1      100.98       92.52     10.70 o
   1  41  -1      204.14      198.86      8.26 o
   2  41  -1       14.43       10.21      2.86 o
   3  41  -1       44.99       42.95      3.51 o
   1  42  -1        0.91        3.24      3.03 o
   2   0   0     1177.60     1284.00     21.10 o
   4   0   0       29.56       33.13      8.62 o
   6   0   0     5993.09     5676.65    183.13 o
   8   0   0     2986.83     2969.73     83.50 o
  10   0   0       69.87       95.13     13.00 o
  12   0   0       35.48       36.72      6.69 o
  14   0   0        1.58       -4.32      4.38 o
   2   1   0      115.19      110.74      2.11 o
   3   1   0     6689.29     6014.79    123.38 o
   4   1   0      407.47      392.42      6.21 o
   5   1   0       26.07       58.33      2.05 o
   6   1   0       10.65      197.60     25.17 o
   7   1   0      294.46      262.77      4.73 o
   8   1   0      318.36      335.47     24.22 o
   9   1   0       35.49       34.81      2.56 o
  10   1   0        5.26        1.07      1.46 o
  11   1   0      201.27      233.35      6.96 o
  12   1   0        0.17        0.41      1.61 o
  13   1   0      115.03      124.99      4.81 o
  14   1   0      234.56      246.85      7.37 o
   2   2   0       10.31       13.00      0.75 o
   3   2   0     4515.70     4112.23     75.49 o
   4   2   0       29.30       31.11      2.09 o
   5   2   0      864.22      996.86     14.03 o
   6   2   0     1543.30     1663.07     37.61 o
   7   2   0        0.97       -0.30      1.24 o
   8   2   0       27.10       21.35      2.09 o
   9   2   0       23.33       22.08      2.14 o
  10   2   0      148.19      172.52      4.51 o
  11   2   0     1039.89      984.76     18.19 o
  12   2   0       73.52       85.21      3.75 o
  13   2   0       15.04       14.04      3.15 o
  14   2   0       10.93        7.84      2.50 o
   2   3   0     2103.05     2077.99     25.30 o
   3   3   0     2313.27     2194.24     29.17 o
   4   3   0     5655.77     5094.94     93.60 o
   5   3   0       60.73       89.79      6.38 o
   6   3   0     3064.01     3183.33     56.15 o
   7   3   0     1645.19     1652.49     25.60 o
   8   3   0        0.01       -0.81      1.19 o
   9   3   0      378.71      398.81      7.77 o
  10   3   0        2.98        5.59      1.79 o
  11   3   0       60.94       65.84      6.56 o
  12   3   0       97.07       96.20      3.94 o
  13   3   0       23.23       30.01      3.44 o
  14   3   0        1.43        2.22      2.12 o
   1   4   0     3076.95     2704.62     45.16 o
   2   4   0      105.57       89.31      1.27 o
   3   4   0     2068.62     1941.26     24.94 o
   4   4   0      310.34      394.10     36.36 o
   5   4   0      318.07      294.86      4.09 o
   6   4   0      377.66      465.96      9.23 o
   7   4   0      937.42      880.08     12.63 o
   8   4   0      239.45      250.73      5.91 o
   9   4   0      904.88      841.67     13.64 o
  10   4   0       72.79       64.50      3.02 o
  11   4   0        0.10        0.34      1.62 o
  12   4   0        0.29       -1.22      1.75 o
  13   4   0       67.32       60.02      3.60 o
  14   4   0        3.15        6.88      2.70 o
   1   5   0       54.36       81.31      0.89 o
   2   5   0      697.39      814.39      7.67 o
   3   5   0     4574.52     4282.22     71.54 o
   4   5   0    10585.97     9810.45    229.00 o
   5   5   0      186.41      176.31      2.68 o
   6   5   0      948.14      887.51     11.65 o
   7   5   0        5.71        5.34      1.34 o
   8   5   0       50.60       56.59      2.53 o
   9   5   0      121.75      131.27      4.61 o
  10   5   0      278.75      280.09      7.17 o
  11   5   0      584.33      539.48     11.11 o
  12   5   0      134.37      137.56      5.17 o
  13   5   0        1.97        1.19      1.99 o
  14   5   0        0.56        1.81      2.31 o
   0   6   0      289.95      241.72      2.93 o
   1   6   0     1148.19     1182.80     13.36 o
   2   6   0     1593.62     1590.61     17.52 o
   3   6   0      635.02      590.65      7.59 o
   4   6   0     3912.48     3784.52     70.12 o
   5   6   0      120.10      110.63      6.70 o
   6   6   0      394.43      438.03     10.12 o
   7   6   0      276.37      291.95      5.43 o
   8   6   0      297.89      291.38      5.66 o
   9   6   0      240.97      232.45      5.64 o
  10   6   0      228.35      243.17      5.90 o
  11   6   0      343.26      329.59      8.61 o
  12   6   0        4.71       10.19      2.70 o
  13   6   0       61.18       66.19      4.69 o
  14   6   0       88.31       89.23      5.39 o
   1   7   0      807.61      717.22      6.90 o
   2   7   0       71.17       83.33      2.10 o
   3   7   0     3662.56     3444.10     56.22 o
   4   7   0      488.45      521.63     11.30 o
   5   7   0       28.45       41.30      2.14 o
   6   7   0      661.20      698.26     10.95 o
   7   7   0      142.52      131.52      2.92 o
   8   7   0      163.29      157.54      3.70 o
   9   7   0      254.82      274.30     11.14 o
  10   7   0      669.86      639.40     12.57 o
  11   7   0       41.97       40.29      3.11 o
  12   7   0        0.17       -0.96      1.85 o
  13   7   0      163.81      160.12      5.56 o
  14   7   0      187.03      184.98      9.95 o
   0   8   0    24546.22    19483.30    784.37 o
   1   8   0      136.78      125.31      1.48 o
   2   8   0     2576.88     2584.79     35.98 o
   3   8   0     1103.89     1153.24     12.72 o
   4   8   0      630.98      657.78     17.34 o
   5   8   0      105.81      143.05      8.29 o
   6   8   0     1934.26     1933.35     32.20 o
   7   8   0        7.91        9.17      1.70 o
   8   8   0      178.14      196.49     11.26 o
   9   8   0     1012.88     1011.93     17.98 o
  10   8   0       91.55       86.42      3.55 o
  11   8   0       80.85       75.64      4.06 o
  12   8   0        4.76        3.09      1.95 o
  13   8   0      162.01      178.68      7.17 o
   1   9   0      840.76      894.56     13.51 o
   2   9   0     1571.53     1672.70     21.26 o
   3   9   0     5650.89     5344.65     91.10 o
   4   9   0     2145.48     2025.57     25.34 o
   5   9   0     1550.01     1489.43     20.17 o
   6   9   0       73.59       58.34      4.04 o
   7   9   0        8.64        8.61      1.84 o
   8   9   0     1065.10     1021.60     15.90 o
   9   9   0        1.89        0.41      1.44 o
  10   9   0       70.21       86.02      6.53 o
  11   9   0      162.34      152.75      4.71 o
  12   9   0       36.11       37.36      3.49 o
  13   9   0       58.04       65.39      4.37 o
   0  10   0      606.74      582.83      9.47 o
   1  10   0     3479.18     3502.51     60.00 o
   2  10   0     2522.43     2564.50     36.21 o
   3  10   0     1048.98     1091.94     12.83 o
   4  10   0     1245.05     1283.75     14.85 o
   5  10   0      125.21      105.63      2.18 o
   6  10   0      299.18      304.25      4.38 o
   7  10   0      851.96      867.71     12.48 o
   8  10   0        0.12       -1.44      1.44 o
   9  10   0        0.89        2.41      1.53 o
  10  10   0      776.23      767.13     14.83 o
  11  10   0       83.09       77.13      4.09 o
  12  10   0      141.06      160.92      5.13 o
  13  10   0       32.26       30.04      3.69 o
   1  11   0      133.33      143.13      7.10 o
   2  11   0        2.64        4.43      4.03 o
   3  11   0      173.74      219.39      3.00 o
   4  11   0      254.54      291.05      4.47 o
   5  11   0      100.26       91.10      1.96 o
   6  11   0      150.71      150.18      4.39 o
   7  11   0     1110.65     1121.40     19.27 o
   8  11   0       30.62       34.96      2.24 o
   9  11   0       32.70       47.57      9.60 o
  10  11   0        2.75        1.04      1.54 o
  11  11   0       64.09       59.17      3.24 o
  12  11   0        2.06        2.29      1.93 o
  13  11   0      155.14      164.20      6.68 o
   0  12   0        2.87        5.62      0.88 o
   1  12   0    11521.76    10885.03    287.66 o
   2  12   0      974.50      922.43      9.00 o
   3  12   0        3.41       11.15      0.98 o
   4  12   0       70.29       90.74      2.76 o
   5  12   0        5.73       13.50      1.59 o
   6  12   0       12.54       10.68      1.53 o
   7  12   0     3586.53     3385.85     63.44 o
   8  12   0       79.67       76.78      2.70 o
   9  12   0     2305.82     2238.31     42.34 o
  10  12   0       12.72       11.29      2.24 o
  11  12   0       35.14       34.97      2.92 o
  12  12   0      105.18      101.95      4.69 o
  13  12   0       60.51       64.35      4.05 o
   1  13   0       61.59       67.26      5.04 o
   2  13   0      938.15      855.94      9.14 o
   3  13   0      272.61      212.06      2.86 o
   4  13   0     2762.69     2610.28     41.70 o
   5  13   0     1458.06     1459.07     19.26 o
   6  13   0      751.15      743.87     11.52 o
   7  13   0      163.16      184.76     11.06 o
   8  13   0        8.45        6.95      1.92 o
   9  13   0      432.49      417.25      9.12 o
  10  13   0      558.42      550.06     10.27 o
  11  13   0      188.84      183.85      5.55 o
  12  13   0      120.39      119.71      4.58 o
  13  13   0        0.18        0.41      2.71 o
   0  14   0     8414.43     7760.44    261.51 o
   1  14   0      127.53      103.99      2.31 o
   2  14   0      542.78      657.56      7.60 o
   3  14   0      555.41      623.69      8.41 o
   4  14   0      758.97      844.38     10.90 o
   5  14   0       22.34       18.24      2.28 o
   6  14   0      150.16      151.46      5.97 o
   7  14   0       63.22       62.01      2.44 o
   8  14   0     1098.44     1085.85     16.96 o
   9  14   0      163.18      157.46      5.28 o
  10  14   0       72.02       71.33      4.41 o
  11  14   0        0.94        0.16      2.05 o
  12  14   0       70.10       60.45      5.18 o
  13  14   0       38.34       33.94      3.50 o
   1  15   0        9.28        6.26      0.77 o
   2  15   0      323.00      393.22      5.40 o
   3  15   0       70.02       82.50      2.79 o
   4  15   0     1501.74     1646.33     22.82 o
   5  15   0      122.35      112.41      2.47 o
   6  15   0      965.82      952.86     13.11 o
   7  15   0        5.99        5.60      1.42 o
   8  15   0      593.23      571.61     11.89 o
   9  15   0       17.83       18.46      2.26 o
  10  15   0      342.48      336.40      7.93 o
  11  15   0        0.19       -1.27      1.67 o
  12  15   0        0.41        1.12      1.73 o
  13  15   0       59.96       67.36      3.96 o
   0  16   0        5.37        2.64      1.86 o
   1  16   0       14.05       19.49      1.09 o
   2  16   0      181.76      175.64      6.58 o
   3  16   0     2273.31     2384.23     32.02 o
   4  16   0      187.33      205.61      4.36 o
   5  16   0        0.99       -0.66      0.93 o
   6  16   0      368.58      381.24      9.33 o
   7  16   0      486.94      501.28     10.70 o
   8  16   0      518.42      516.52      9.51 o
   9  16   0      430.47      408.69      7.41 o
  10  16   0       61.97       61.11      3.33 o
  11  16   0      340.93      341.81      7.39 o
  12  16   0       14.54        9.10      2.16 o
  13  16   0       67.21       74.21      4.56 o
   1  17   0       94.63       82.91      2.51 o
   2  17   0     3778.06     3822.01     73.44 o
   3  17   0     4017.41     4176.99     71.88 o
   4  17   0     1387.24     1355.19     18.65 o
   5  17   0      549.67      506.63      7.45 o
   6  17   0      345.04      337.23      5.63 o
   7  17   0      903.90      874.20     13.17 o
   8  17   0      537.53      513.00      9.71 o
   9  17   0      129.57      129.63      3.74 o
  10  17   0      318.18      301.57      6.77 o
  11  17   0       19.30       18.01      2.44 o
  12  17   0      198.48      202.52      6.28 o
  13  17   0       63.39       65.51      9.18 o
   0  18   0      455.31      411.26      6.97 o
   1  18   0     2958.59     2927.43     50.34 o
   2  18   0     2094.14     2247.47     37.47 o
   3  18   0      922.41     1038.49     13.36 o
   4  18   0       32.56       30.59      2.81 o
   5  18   0      482.40      434.86      7.36 o
   6  18   0        0.62       -1.11      1.12 o
   7  18   0      543.18      528.57     11.95 o
   8  18   0      418.19      422.54      7.20 o
   9  18   0      138.80      136.81      4.44 o
  10  18   0       60.01       63.60      4.14 o
  11  18   0        1.29        1.51      1.57 o
  12  18   0      132.76      132.43      4.88 o
   1  19   0       97.68      121.61      3.59 o
   2  19   0      115.67      117.79      2.71 o
   3  19   0      173.77      167.03      2.70 o
   4  19   0     1012.51     1032.58     12.15 o
   5  19   0      396.06      407.62      6.16 o
   6  19   0        4.68        5.50      1.23 o
   7  19   0       13.76        6.54      2.04 o
   8  19   0        4.99        2.38      2.02 o
   9  19   0      308.63      302.21      6.69 o
  10  19   0        0.51        0.21      1.43 o
  11  19   0        0.09        0.36      1.57 o
  12  19   0       66.97       77.35      4.57 o
   0  20   0      169.67      165.22      4.25 o
   1  20   0      335.32      348.56      5.23 o
   2  20   0       20.55       18.70      1.30 o
   3  20   0       15.18       13.23      1.26 o
   4  20   0      149.80      125.97      2.56 o
   5  20   0       82.95       67.97      3.40 o
   6  20   0       45.52       48.80      2.65 o
   7  20   0     1125.78     1117.88     19.52 o
   8  20   0      314.05      321.42      7.83 o
   9  20   0      127.89      120.93      4.91 o
  10  20   0      187.47      188.45      8.31 o
  11  20   0       59.82       66.35      4.80 o
  12  20   0      170.68      174.98      6.63 o
   1  21   0        0.13        2.39      1.13 o
   2  21   0       48.87       33.93      1.42 o
   3  21   0      348.35      317.61      4.50 o
   4  21   0      599.68      603.93      7.37 o
   5  21   0      620.60      614.28      8.26 o
   6  21   0      291.01      302.88      5.54 o
   7  21   0      413.47      400.35     10.47 o
   8  21   0      100.37       87.51      3.99 o
   9  21   0        3.30        3.32      2.14 o
  10  21   0      396.78      390.82     11.13 o
  11  21   0        5.81        5.39      2.63 o
  12  21   0       18.02       15.48      3.57 o
   0  22   0     1821.61     1763.77     32.34 o
   1  22   0       88.39       77.71      1.90 o
   2  22   0      720.64      678.24      9.72 o
   3  22   0       49.51       41.57      1.75 o
   4  22   0      139.47      150.40      2.66 o
   5  22   0       80.49       77.17      2.43 o
   6  22   0      603.59      588.02      9.51 o
   7  22   0       45.59       49.19      3.38 o
   8  22   0      827.42      809.33     14.97 o
   9  22   0        0.69        0.89      1.74 o
  10  22   0        0.03       -2.30      2.30 o
  11  22   0        2.69       -0.24      2.22 o
  12  22   0        1.81        1.49      2.28 o
   1  23   0      178.64      175.73      4.19 o
   2  23   0       60.34       75.29      3.15 o
   3  23   0      686.93      624.99      8.73 o
   4  23   0       52.82       55.06      2.45 o
   5  23   0      675.39      674.57      9.21 o
   6  23   0      268.59      269.15      4.51 o
   7  23   0        1.49       -1.44      1.50 o
   8  23   0       85.64       81.55      3.50 o
   9  23   0       15.89       15.25      2.35 o
  10  23   0       40.54       45.98      3.18 o
  11  23   0       58.67       72.67      4.51 o
  12  23   0      126.55      152.53     10.16 o
   0  24   0      730.78      688.97     10.94 o
   1  24   0        0.00       -1.22      1.22 o
   2  24   0      465.98      485.81      7.54 o
   3  24   0      266.76      258.83      4.51 o
   4  24   0      309.73      302.81      5.10 o
   5  24   0       12.19       14.25      1.45 o
   6  24   0       50.78       43.06      1.87 o
   7  24   0      339.47      328.86      6.35 o
   8  24   0       83.33       82.33      3.41 o
   9  24   0       94.95       92.08      4.08 o
  10  24   0        6.66        4.25      1.98 o
  11  24   0       70.58       78.40      4.71 o
   1  25   0     1554.47     1564.97     25.06 o
   2  25   0      246.95      243.08      4.62 o
   3  25   0      526.07      492.94      7.39 o
   4  25   0      509.87      520.11      7.97 o
   5  25   0      300.57      311.40      5.60 o
   6  25   0      138.22      137.57      3.33 o
   7  25   0      868.77      864.18     13.15 o
   8  25   0       21.98       20.04      2.59 o
   9  25   0       86.93       86.25      8.88 o
  10  25   0        5.91        6.95      2.14 o
  11  25   0       58.79       64.98      6.93 o
   0  26   0       78.32       83.20      3.48 o
   1  26   0     2175.73     2132.35     38.41 o
   2  26   0       68.52       59.82      2.94 o
   3  26   0        0.56        0.17      1.02 o
   4  26   0       39.36       41.82      2.31 o
   5  26   0       25.66       34.15      2.35 o
   6  26   0       23.46       20.15      1.81 o
   7  26   0      456.11      450.85      7.70 o
   8  26   0       75.31       83.46      3.71 o
   9  26   0      139.84      143.75      5.11 o
  10  26   0       24.33       23.30      2.75 o
  11  26   0       25.00       24.74      3.42 o
   1  27   0        4.38        0.83      1.35 o
   2  27   0      135.67      137.76      3.18 o
   3  27   0      151.66      151.22      3.80 o
   4  27   0       82.89       97.15      3.02 o
   5  27   0      127.28      118.21      3.28 o
   6  27   0        0.10        1.56      1.07 o
   7  27   0      285.47      274.89      5.18 o
   8  27   0       36.06       43.56      2.60 o
   9  27   0       36.86       36.38      5.79 o
  10  27   0       27.43       24.18      2.83 o
  11  27   0       69.54       64.98      4.12 o
   0  28   0      415.73      409.02      8.13 o
   1  28   0      880.50      875.25     15.20 o
   2  28   0       54.19       45.62      2.07 o
   3  28   0       22.03       31.18      1.74 o
   4  28   0       88.04       85.06      2.80 o
   5  28   0       14.12       13.89      2.02 o
   6  28   0       46.44       50.29      3.19 o
   7  28   0       10.90        6.94      1.51 o
   8  28   0        0.08       -1.31      1.31 o
   9  28   0      252.88      261.98      6.71 o
  10  28   0      179.53      184.66      6.74 o
   1  29   0      502.79      519.28      8.99 o
   2  29   0      344.61      339.28      6.49 o
   3  29   0       59.27       60.94      3.07 o
   4  29   0      246.31      256.23      5.15 o
   5  29   0      453.41      448.18      7.74 o
   6  29   0       30.21       30.83      1.96 o
   7  29   0       22.00       22.66      1.78 o
   8  29   0       39.50       49.14      2.50 o
   9  29   0       29.29       28.80      2.97 o
  10  29   0       43.10       49.06      2.95 o
   0  30   0      340.04      349.50      6.90 o
   1  30   0      278.90      274.43      4.64 o
   2  30   0      300.62      313.19      6.80 o
   3  30   0       48.49       47.79      2.79 o
   4  30   0        6.35        6.46      2.00 o
   5  30   0       79.09       76.04      3.03 o
   6  30   0      503.20      511.33      9.10 o
   7  30   0      119.85      115.14      4.35 o
   8  30   0      251.60      275.09      5.99 o
   9  30   0        5.31        6.80      2.10 o
  10  30   0      108.63      132.59      6.21 o
   1  31   0       43.08       45.37      2.14 o
   2  31   0      133.89      122.41      3.76 o
   3  31   0     2309.93     2347.13     41.34 o
   4  31   0        2.58        3.98      1.46 o
   5  31   0      538.36      516.83      8.71 o
   6  31   0       22.88       21.58      2.17 o
   7  31   0       66.93       68.93      3.15 o
   8  31   0        0.09       -0.93      1.48 o
   9  31   0       14.46       12.17      2.67 o
   0  32   0       30.21       36.51      3.73 o
   1  32   0        3.43        2.71      1.16 o
   2  32   0      143.39      144.14      4.13 o
   3  32   0        4.27        1.06      1.81 o
   4  32   0      197.67      185.80      4.58 o
   5  32   0       82.77       81.34      4.04 o
   6  32   0       11.87        8.36      1.53 o
   7  32   0        2.02        0.86      1.75 o
   8  32   0       12.76        9.07      1.91 o
   9  32   0        1.18       -0.72      1.66 o
   1  33   0      469.04      472.18      8.95 o
   2  33   0        6.21        7.25      1.78 o
   3  33   0      361.25      370.30      6.72 o
   4  33   0        7.82       14.47      2.23 o
   5  33   0        0.57        0.46      1.40 o
   6  33   0       35.49       34.01      2.13 o
   7  33   0       38.60       43.24      4.98 o
   8  33   0       69.50       72.77      3.82 o
   9  33   0      130.98      128.00      6.28 o
   0  34   0        0.89        3.65      1.92 o
   1  34   0      983.42     1039.79     18.28 o
   2  34   0       69.31       64.62      3.30 o
   3  34   0       55.21       50.84      2.40 o
   4  34   0       52.43       55.82      3.01 o
   5  34   0       62.49       72.43      2.69 o
   6  34   0        1.00        1.09      1.38 o
   7  34   0      177.98      190.36      5.95 o
   8  34   0       13.81        6.31      1.99 o
   1  35   0       23.19       25.21      2.03 o
   2  35   0      200.90      213.85      5.41 o
   3  35   0      125.48      133.29      3.47 o
   4  35   0       69.29       92.70      3.52 o
   5  35   0        0.23       -0.12      1.33 o
   6  35   0       52.67       59.71      3.37 o
   7  35   0        5.85        4.56      1.82 o
   8  35   0       33.48       34.10      4.47 o
   0  36   0      596.38      591.01     30.95 o
   1  36   0      110.52      105.91      3.10 o
   2  36   0        5.74        5.77      1.57 o
   3  36   0        8.79        9.38      2.01 o
   4  36   0        2.25        3.37      1.66 o
   5  36   0       14.71       15.74      1.82 o
   6  36   0      120.55      121.09      3.88 o
   7  36   0        4.95        5.59      1.89 o
   1  37   0        0.67        2.34      1.41 o
   2  37   0       14.35       13.71      1.86 o
   3  37   0       27.29       27.88      2.30 o
   4  37   0        8.23       10.61      1.67 o
   5  37   0       14.40       14.75      1.86 o
   6  37   0        1.57       -0.86      1.69 o
   7  37   0       36.58       36.51      5.27 o
   0  38   0      164.60      165.05      7.47 o
   1  38   0        3.36        4.13      1.55 o
   2  38   0        0.82       -0.14      1.29 o
   3  38   0       19.87       21.14      2.27 o
   4  38   0        0.48        0.35      1.52 o
   5  38   0        2.36        2.43      1.90 o
   6  38   0       73.28       70.39      3.14 o
   1  39   0        5.56        6.89      1.85 o
   2  39   0       32.01       24.54      2.26 o
   3  39   0      298.64      296.29      6.68 o
   4  39   0      101.27      109.53      3.80 o
   5  39   0       49.20       47.42      2.99 o
   6  39   0       95.81       98.47     16.40 o
   0  40   0      205.40      224.37      8.00 o
   1  40   0       30.64       26.96      2.81 o
   2  40   0       15.78       17.22      2.03 o
   3  40   0        5.76        4.22      1.57 o
   4  40   0       11.32       10.04      1.92 o
   5  40   0      121.35      138.23      4.98 o
   1  41   0        0.01       -1.59      1.98 o
   2  41   0        0.49        0.95      1.36 o
   3  41   0        3.73        5.63      1.66 o
   4  41   0       16.97       13.16      2.12 o
   0  42   0       40.87       54.95      9.29 o
   1  42   0      129.67      149.53      5.77 o
   2  42   0       12.14       15.01      2.20 o
   3  42   0       19.86       22.30      3.10 o
   2   0   1     3733.52     4056.37     87.76 o
   4   0   1     4453.14     4748.75    135.96 o
   6   0   1      657.36      645.11     13.48 o
   8   0   1      868.66      887.54     21.26 o
  10   0   1      577.23      564.80     17.58 o
  12   0   1       14.64       18.76      4.49 o
   0   1   1      720.16      672.93      9.36 o
   1   1   1     4480.29     4516.82     67.72 o
   2   1   1     1701.13     1627.33     19.66 o
   3   1   1     1768.93     1678.52     21.89 o
   4   1   1      193.83      225.48     19.88 o
   5   1   1      338.52      368.50      8.21 o
   6   1   1      714.13      691.50     20.77 o
   7   1   1       10.77       13.04      1.72 o
   8   1   1       39.21       48.53     10.75 o
   9   1   1      489.81      465.46     10.52 o
  10   1   1       30.77       30.13      2.70 o
  11   1   1      226.31      228.71      6.51 o
  12   1   1      135.61      137.00      6.26 o
  13   1   1       29.67       47.02      6.06 o
   1   2   1     3147.84     3168.68     41.97 o
   2   2   1     4659.13     4898.55     79.90 o
   3   2   1     2119.76     2124.72     29.88 o
   4   2   1     3677.74     3646.54     61.60 o
   5   2   1      753.47      686.76     14.04 o
   6   2   1      597.55      599.75     16.11 o
   7   2   1      411.72      420.35      7.69 o
   8   2   1      497.18      510.80     10.30 o
   9   2   1      277.33      281.65      9.46 o
  10   2   1      122.15      124.44      4.66 o
  11   2   1      212.29      202.06      7.26 o
  12   2   1      293.65      295.15      8.38 o
  13   2   1       27.07       28.95      3.24 o
   0   3   1    18982.43    20202.55    715.79 o
   1   3   1     9606.79    10255.09    229.98 o
   2   3   1     5216.75     5406.73    103.34 o
   3   3   1     2118.64     2111.67     29.21 o
   4   3   1      571.00      663.46     18.45 o
   5   3   1     1746.96     1879.81     30.30 o
   6   3   1        2.72        1.15      1.62 o
   7   3   1     1358.95     1327.45     22.70 o
   8   3   1      193.81      198.84      9.27 o
   9   3   1      355.36      355.68      8.37 o
  10   3   1       21.93       23.41      2.34 o
  11   3   1       95.61       99.15      4.88 o
  12   3   1      174.34      178.41      5.67 o
  13   3   1       11.70       15.77      3.43 o
   1   4   1     5405.42     5642.62     85.08 o
   2   4   1     2758.89     2934.24     49.57 o
   3   4   1      147.89      145.08      5.07 o
   4   4   1      674.29      694.95     21.24 o
   5   4   1     1271.33     1388.25     20.73 o
   6   4   1      466.51      480.69      7.55 o
   7   4   1      691.12      663.35     18.50 o
   8   4   1      236.84      245.65      5.78 o
   9   4   1      256.03      273.97      9.02 o
  10   4   1       73.07       76.95      4.47 o
  11   4   1       22.60       21.91      2.47 o
  12   4   1       12.41       10.11      2.42 o
  13   4   1      207.61      221.48      7.91 o
   0   5   1    22634.70    23314.17    871.58 o
   1   5   1     9054.36     9617.50    192.11 o
   2   5   1      139.36      156.45      4.78 o
   3   5   1       10.60       14.73      3.09 o
   4   5   1      267.19      255.01      3.65 o
   5   5   1     1263.32     1321.40     17.90 o
   6   5   1      133.65      132.68      3.45 o
   7   5   1      647.65      668.37     11.30 o
   8   5   1      135.33      136.53      5.36 o
   9   5   1      128.40      122.09      4.33 o
  10   5   1      356.03      337.29      6.91 o
  11   5   1      185.59      192.22      5.37 o
  12   5   1      114.66      122.88      5.58 o
  13   5   1       67.00       64.78      4.01 o
   1   6   1     2118.67     2165.64     30.84 o
   2   6   1      640.78      612.92     17.08 o
   3   6   1     4703.84     4850.69     86.96 o
   4   6   1     3013.20     3010.29     48.28 o
   5   6   1     1150.25     1084.74     14.65 o
   6   6   1      343.16      380.29      5.98 o
   7   6   1      258.04      247.14      4.86 o
   8   6   1       82.04       74.99      7.28 o
   9   6   1       45.75       42.84      4.56 o
  10   6   1       90.77       76.99      3.18 o
  11   6   1      120.72      119.28      5.48 o
  12   6   1       53.13       52.40      3.56 o
  13   6   1       43.01       45.30      3.97 o
   0   7   1    13644.33    13249.03   1910.47 o
   1   7   1       10.00       13.77      1.19 o
   2   7   1     4305.27     4205.38     81.73 o
   3   7   1      220.97      219.45      5.63 o
   4   7   1       82.93       79.23      1.66 o
   5   7   1      170.72      189.25      6.98 o
   6   7   1     1007.15      947.46     13.89 o
   7   7   1      191.78      186.32      6.39 o
   8   7   1     2087.14     2057.84     35.60 o
   9   7   1      616.19      584.26      9.65 o
  10   7   1       60.25       69.75      3.36 o
  11   7   1      119.78      115.97      5.90 o
  12   7   1       22.38       20.16      2.86 o
  13   7   1        6.30        7.58      2.59 o
   1   8   1      608.88      554.04     20.66 o
   2   8   1       93.06       97.60      2.57 o
   3   8   1      262.14      235.17      5.83 o
   4   8   1      452.08      479.19      5.71 o
   5   8   1      333.96      324.89      4.63 o
   6   8   1      796.28      804.64     10.50 o
   7   8   1      423.84      437.01      6.73 o
   8   8   1      242.34      263.93      9.75 o
   9   8   1       73.96       66.58      3.15 o
  10   8   1       55.61       46.97      3.11 o
  11   8   1      191.98      190.20      7.48 o
  12   8   1       22.19       21.31      2.67 o
  13   8   1       17.55       17.09      2.70 o
   0   9   1      335.61      329.38      5.27 o
   1   9   1      155.92      203.02      3.45 o
   2   9   1     1173.42     1179.25     13.92 o
   3   9   1     2477.18     2515.29     33.73 o
   4   9   1      324.52      353.08      6.00 o
   5   9   1      330.90      331.12      4.95 o
   6   9   1       21.38       21.93      4.47 o
   7   9   1       74.69       75.74      3.74 o
   8   9   1      276.93      254.53      5.43 o
   9   9   1      406.51      413.01      8.29 o
  10   9   1      184.70      171.02      5.51 o
  11   9   1      190.96      183.70      7.38 o
  12   9   1       16.96       20.28      2.58 o
  13   9   1       82.58       85.38      5.01 o
   1  10   1      901.41      858.13     29.28 o
   2  10   1     4106.25     4211.38     73.40 o
   3  10   1      966.93      960.93     11.77 o
   4  10   1      768.58      709.46      7.52 o
   5  10   1     1154.25     1147.28     14.76 o
   6  10   1     1672.18     1645.03     21.86 o
   7  10   1      678.96      671.32      9.59 o
   8  10   1      101.77      101.41      8.24 o
   9  10   1      592.95      594.81     10.09 o
  10  10   1      194.87      174.50      4.85 o
  11  10   1      359.82      369.55      9.27 o
  12  10   1       53.98       59.11      4.06 o
  13  10   1       66.93       70.22      4.35 o
   0  11   1      827.00      803.12     12.90 o
   1  11   1     1570.67     1452.14     24.98 o
   2  11   1        4.95        2.18      0.70 o
   3  11   1      407.14      417.12      7.72 o
   4  11   1       69.06       71.28      3.82 o
   5  11   1      510.27      511.19      5.78 o
   6  11   1       46.46       61.81      6.94 o
   7  11   1      557.96      558.31      8.47 o
   8  11   1      712.58      706.24     12.39 o
   9  11   1      321.43      325.22     10.86 o
  10  11   1       67.07       62.31      3.14 o
  11  11   1        0.33       -1.69      1.69 o
  12  11   1        7.24        7.80      2.35 o
  13  11   1       18.43       18.67      3.33 o
   1  12   1     1587.39     1632.46     20.39 o
   2  12   1     2208.01     2266.13     33.28 o
   3  12   1      555.20      604.92      7.25 o
   4  12   1     1443.28     1431.37     19.78 o
   5  12   1      178.98      176.13      2.84 o
   6  12   1      402.06      388.01      4.95 o
   7  12   1       99.32       90.74      7.08 o
   8  12   1      353.14      362.48      6.21 o
   9  12   1      705.97      687.78     12.02 o
  10  12   1       50.72       51.60      3.32 o
  11  12   1      279.07      282.67      9.30 o
  12  12   1       18.67       20.72      2.49 o
  13  12   1      111.51      117.05      4.96 o
   0  13   1      169.46      162.98      2.78 o
   1  13   1      369.07      376.89      5.36 o
   2  13   1      640.77      679.71     18.85 o
   3  13   1     1292.45     1412.35     18.71 o
   4  13   1       44.46       49.45      4.72 o
   5  13   1      519.47      541.97      6.59 o
   6  13   1      207.57      200.53      3.48 o
   7  13   1       99.75       96.81      2.67 o
   8  13   1       35.44       35.55      4.47 o
   9  13   1      443.50      446.46      9.20 o
  10  13   1      159.53      163.32      4.94 o
  11  13   1      182.82      181.35      5.48 o
  12  13   1      291.55      303.61      7.81 o
  13  13   1       98.19       94.03      5.23 o
   1  14   1       16.38       12.41      0.95 o
   2  14   1      513.48      509.78      5.62 o
   3  14   1     1313.53     1301.99     17.65 o
   4  14   1      205.19      214.65      3.82 o
   5  14   1      874.21      857.64     12.16 o
   6  14   1      211.87      224.24      8.63 o
   7  14   1      283.35      280.32      4.78 o
   8  14   1       76.41       80.77      2.63 o
   9  14   1        9.77        7.76      1.96 o
  10  14   1      125.38      118.08      4.35 o
  11  14   1      166.02      165.04      7.11 o
  12  14   1       14.07       13.20      2.46 o
  13  14   1       38.24       31.68      3.07 o
   0  15   1     7986.92     8397.10    303.97 o
   1  15   1      134.32      141.28      4.14 o
   2  15   1     2612.32     2693.04     47.97 o
   3  15   1       81.34      108.45     10.61 o
   4  15   1       71.46       73.23      2.70 o
   5  15   1       80.47       83.90      7.63 o
   6  15   1     2410.79     2316.78     35.27 o
   7  15   1       82.56       84.70      3.49 o
   8  15   1      906.15      886.05     14.55 o
   9  15   1      324.05      319.37      7.14 o
  10  15   1      213.18      210.43      5.51 o
  11  15   1        6.47        7.43      1.92 o
  12  15   1      119.74      125.50      4.62 o
  13  15   1        0.91        1.89      2.50 o
   1  16   1       70.60       63.10      1.24 o
   2  16   1       96.88       94.79      6.41 o
   3  16   1     2571.65     2559.54     40.48 o
   4  16   1      601.12      618.52      7.92 o
   5  16   1      926.49      895.64     12.42 o
   6  16   1      245.08      251.74     10.97 o
   7  16   1      795.46      797.90     12.15 o
   8  16   1      133.22      126.96      4.34 o
   9  16   1      149.04      146.19      3.72 o
  10  16   1       32.36       36.55      3.68 o
  11  16   1      104.48      105.63      3.75 o
  12  16   1       62.42       67.05      3.57 o
   0  17   1      358.67      390.58      7.19 o
   1  17   1      309.23      309.56      3.34 o
   2  17   1       45.77       62.88      1.88 o
   3  17   1      549.48      615.69     14.57 o
   4  17   1      108.01      127.23      6.07 o
   5  17   1      222.02      233.27     10.50 o
   6  17   1       83.31       78.01      3.08 o
   7  17   1      237.54      222.48      5.74 o
   8  17   1      205.01      194.78      4.89 o
   9  17   1      165.58      165.47      4.19 o
  10  17   1       51.09       51.68      3.13 o
  11  17   1       51.17       53.71      3.41 o
  12  17   1      120.97      120.80      6.50 o
   1  18   1       41.34       51.33      4.44 o
   2  18   1       87.27       85.50      4.81 o
   3  18   1      542.58      558.46      6.76 o
   4  18   1      227.43      213.64      3.43 o
   5  18   1      164.43      166.27      3.71 o
   6  18   1      776.87      767.05     11.42 o
   7  18   1      335.42      303.38      6.70 o
   8  18   1      253.37      258.92      4.66 o
   9  18   1      270.98      259.92      5.82 o
  10  18   1       78.82       75.41      2.94 o
  11  18   1       15.40       12.06      2.10 o
  12  18   1       95.60      110.17      4.80 o
   0  19   1      331.67      357.17     16.91 o
   1  19   1     2840.95     2808.22     45.17 o
   2  19   1      197.32      207.22      3.98 o
   3  19   1       87.56       90.61      5.66 o
   4  19   1      197.75      204.16      5.62 o
   5  19   1      208.86      207.88      3.80 o
   6  19   1       34.91       31.99      1.90 o
   7  19   1      592.84      578.84     10.37 o
   8  19   1      230.47      228.61      6.28 o
   9  19   1      290.46      289.57      8.53 o
  10  19   1       27.81       26.68      2.21 o
  11  19   1       21.36       18.46      2.76 o
  12  19   1       17.35       17.42      3.12 o
   1  20   1       28.50       34.05      3.35 o
   2  20   1      871.15      900.52     13.79 o
   3  20   1      363.11      364.22      5.50 o
   4  20   1     1438.61     1448.20     19.91 o
   5  20   1      167.12      161.34      4.19 o
   6  20   1      131.73      121.47      6.41 o
   7  20   1      133.95      123.61      3.99 o
   8  20   1       95.11       86.48      5.00 o
   9  20   1      147.24      137.98      7.93 o
  10  20   1       76.27       78.85      5.18 o
  11  20   1       35.64       34.44      2.98 o
  12  20   1       61.76       71.52      5.25 o
   0  21   1      690.93      725.20     12.81 o
   1  21   1      251.00      270.92      3.45 o
   2  21   1       41.90       41.85      3.09 o
   3  21   1      216.26      210.31      4.11 o
   4  21   1      268.07      273.85      4.09 o
   5  21   1       23.14       26.31      2.64 o
   6  21   1      452.89      427.56      8.00 o
   7  21   1      200.63      202.07      4.67 o
   8  21   1      344.30      331.99      7.61 o
   9  21   1      149.72      147.60      5.06 o
  10  21   1      149.56      139.91      7.69 o
  11  21   1       80.41       78.95      4.77 o
  12  21   1      126.78      139.29      6.56 o
   1  22   1      164.98      153.46      2.89 o
   2  22   1       80.55       73.93      2.51 o
   3  22   1      469.24      459.38      8.84 o
   4  22   1      104.85      112.19      3.89 o
   5  22   1        7.18        6.49      1.14 o
   6  22   1      414.21      394.40      7.68 o
   7  22   1      351.07      348.44      6.58 o
   8  22   1      230.08      230.41      5.91 o
   9  22   1      168.44      159.00      5.57 o
  10  22   1      160.54      165.35      7.14 o
  11  22   1        9.99       11.91      3.12 o
   0  23   1      466.81      465.55      9.58 o
   1  23   1      923.80      925.59     12.73 o
   2  23   1      273.00      283.88      5.51 o
   3  23   1      270.58      261.32      6.43 o
   4  23   1       15.36       11.70      1.47 o
   5  23   1       14.13       12.34      1.34 o
   6  23   1      363.94      365.63      6.45 o
   7  23   1       83.83       80.53      4.46 o
   8  23   1      274.81      268.39      6.76 o
   9  23   1       89.20       82.78      3.95 o
  10  23   1       12.38       11.50      2.52 o
  11  23   1      115.83      121.23      5.52 o
   1  24   1      289.85      279.40      4.50 o
   2  24   1     1113.30     1132.90     18.20 o
   3  24   1      606.34      593.97     11.38 o
   4  24   1      190.11      184.00      4.70 o
   5  24   1      881.67      913.39     13.41 o
   6  24   1       50.82       56.94      3.90 o
   7  24   1       56.45       48.22      2.69 o
   8  24   1       78.31       75.35      4.68 o
   9  24   1       51.07       53.37      3.24 o
  10  24   1      129.24      139.33      5.52 o
  11  24   1      122.43      125.17      5.52 o
   0  25   1     1215.51     1208.07     22.79 o
   1  25   1      414.00      396.89      6.65 o
   2  25   1       97.11       91.24      4.15 o
   3  25   1       13.05       13.87      1.61 o
   4  25   1      112.91      120.68      3.98 o
   5  25   1      133.75      113.69      4.49 o
   6  25   1       39.54       42.00      3.37 o
   7  25   1      159.47      147.34      4.12 o
   8  25   1      197.47      205.74      6.84 o
   9  25   1       35.35       32.14      2.75 o
  10  25   1       76.74       84.81      4.53 o
  11  25   1        8.31        7.86      2.93 o
   1  26   1      176.92      162.66      4.04 o
   2  26   1      294.90      293.41      6.12 o
   3  26   1       69.53       63.93      2.84 o
   4  26   1       20.27       21.53      1.85 o
   5  26   1      166.53      141.30      4.17 o
   6  26   1        0.37        0.60      1.22 o
   7  26   1       96.59       98.01      3.25 o
   8  26   1       36.37       41.94      2.84 o
   9  26   1       64.93       70.12      4.71 o
  10  26   1        0.66        1.88      2.14 o
  11  26   1       14.23        8.16      3.70 o
   0  27   1      247.36      258.28      6.91 o
   1  27   1     1146.34     1171.21     20.39 o
   2  27   1      189.86      182.15      4.33 o
   3  27   1      224.55      221.97      4.72 o
   4  27   1      104.74       86.59      3.75 o
   5  27   1      278.48      264.58      5.66 o
   6  27   1       34.36       33.99      2.02 o
   7  27   1      479.92      481.71      8.40 o
   8  27   1       37.11       38.03      2.92 o
   9  27   1       32.98       31.89      4.94 o
  10  27   1       64.54       72.59      5.02 o
   1  28   1      271.91      268.82      5.78 o
   2  28   1      666.41      661.04     11.30 o
   3  28   1      296.41      293.68      5.28 o
   4  28   1      758.57      796.99     12.73 o
   5  28   1      383.77      376.86      7.68 o
   6  28   1      102.45       94.13      3.82 o
   7  28   1       60.52       58.51      2.95 o
   8  28   1        8.35        7.75      1.69 o
   9  28   1       39.38       28.45      4.72 o
  10  28   1       73.37       79.54      4.53 o
   0  29   1      257.38      251.90      5.82 o
   1  29   1       53.57       50.79      3.64 o
   2  29   1      295.89      281.22      7.67 o
   3  29   1       21.26       18.35      2.34 o
   4  29   1       18.40       15.18      2.15 o
   5  29   1       34.01       39.97      3.04 o
   6  29   1      477.94      477.08      8.90 o
   7  29   1        0.93        0.96      1.46 o
   8  29   1      110.44      108.26      4.43 o
   9  29   1        8.08       10.72      2.25 o
  10  29   1        9.81        6.08      2.94 o
   1  30   1      190.51      194.39      5.38 o
   2  30   1       45.91       41.81      3.46 o
   3  30   1      114.12      107.45      5.14 o
   4  30   1      133.09      130.28      3.83 o
   5  30   1        9.38        9.84      1.81 o
   6  30   1      145.20      139.53      4.37 o
   7  30   1        1.27        1.75      1.97 o
   8  30   1      122.95      128.65      4.01 o
   9  30   1       33.11       30.23      2.99 o
   0  31   1       97.12      106.36      3.53 o
   1  31   1      444.49      438.61      7.38 o
   2  31   1       17.18       19.11      2.13 o
   3  31   1       48.33       47.10      2.63 o
   4  31   1       59.28       54.38      2.80 o
   5  31   1       68.31       79.48      3.50 o
   6  31   1        1.63        4.70      2.06 o
   7  31   1        6.43        6.44      2.13 o
   8  31   1       74.41       78.59      3.98 o
   9  31   1       27.82       20.88      2.49 o
   1  32   1       91.36       82.10      3.09 o
   2  32   1      330.53      327.80      6.84 o
   3  32   1      318.71      328.48      7.33 o
   4  32   1      253.15      248.71      5.95 o
   5  32   1       17.50       20.14      2.42 o
   6  32   1       70.50       72.71      3.60 o
   7  32   1       28.69       28.01      2.75 o
   8  32   1       10.29        7.49      2.72 o
   9  32   1      115.59      125.34      4.29 o
   0  33   1      431.77      470.89      9.86 o
   1  33   1      487.19      506.61      9.82 o
   2  33   1       43.63       37.12      3.29 o
   3  33   1       10.29        9.47      1.98 o
   4  33   1        7.60        5.75      1.67 o
   5  33   1      122.00      128.66      4.03 o
   6  33   1       56.20       48.69      4.02 o
   7  33   1      121.90      133.03      5.43 o
   8  33   1       62.61       71.61      3.93 o
   1  34   1       36.77       42.23      2.72 o
   2  34   1      226.37      208.27      5.35 o
   3  34   1       51.78       42.62      2.67 o
   4  34   1       76.58       76.77      3.13 o
   5  34   1       39.01       37.28      3.34 o
   6  34   1       38.05       36.66      4.19 o
   7  34   1        8.42        8.18      2.30 o
   8  34   1       19.01       21.14      3.18 o
   0  35   1      187.46      186.81      7.55 o
   1  35   1       19.58       18.78      2.08 o
   2  35   1       99.08       99.06      4.37 o
   3  35   1       30.62       31.23      2.58 o
   4  35   1       57.47       51.15      3.07 o
   5  35   1       59.25       56.94      4.85 o
   6  35   1       45.32       51.24      3.75 o
   7  35   1       50.22       50.48      3.43 o
   1  36   1       42.15       47.78      2.87 o
   2  36   1      189.51      197.02      5.23 o
   3  36   1      146.22      147.92      4.57 o
   4  36   1      188.24      193.56      5.53 o
   5  36   1       81.70       80.21      3.73 o
   6  36   1       23.40       20.73      3.21 o
   7  36   1       83.87       94.48      7.60 o
   0  37   1      228.32      231.89      9.06 o
   1  37   1      165.31      189.72      5.28 o
   2  37   1       85.35       95.14      3.83 o
   3  37   1        9.05        8.36      1.93 o
   4  37   1        8.21        6.36      1.96 o
   5  37   1        0.28        1.21      1.92 o
   6  37   1      115.27      114.94      5.15 o
   1  38   1       37.95       50.85      3.32 o
   2  38   1       72.14       73.25      3.28 o
   3  38   1      153.08      146.59      5.76 o
   4  38   1        2.42        0.00      1.83 o
   5  38   1      110.67      113.62      5.58 o
   6  38   1        2.57        5.24      2.15 o
   0  39   1       24.70       26.38      4.62 o
   1  39   1        7.79        7.00      2.00 o
   2  39   1       42.56       57.09      3.16 o
   3  39   1        0.45        2.73      1.75 o
   4  39   1       43.85       48.38      6.57 o
   5  39   1       21.73       22.69      2.76 o
   1  40   1       47.81       44.06      3.86 o
   2  40   1        2.84        4.14      1.83 o
   3  40   1       61.18       64.50      3.41 o
   4  40   1       39.81       43.84      3.01 o
   0  41   1       96.63       95.79      6.57 o
   1  41   1      205.12      217.32      7.35 o
   2  41   1       13.79       13.77      2.33 o
   3  41   1       45.54       57.49      3.16 o
   1  42   1        1.02       -0.01      2.22 o
   0   0   2     2410.19     2423.13     79.72 o
   2   0   2     2767.19     2742.09     54.77 o
   4   0   2      115.97      124.48      3.00 o
   6   0   2     1158.76     1190.42     36.62 o
   8   0   2      795.65      786.34     21.21 o
  10   0   2      181.99      182.35     11.30 o
  12   0   2       29.09       26.32      4.23 o
   1   1   2      855.60      817.57      9.28 o
   2   1   2      941.38      948.27     11.00 o
   3   1   2      820.43      798.29      9.15 o
   4   1   2       92.39       96.22      2.96 o
   5   1   2     1771.05     1820.55     28.21 o
   6   1   2       31.06       32.49      3.05 o
   7   1   2      304.94      308.89      6.08 o
   8   1   2       30.99       38.47      4.89 o
   9   1   2        0.54        1.60      1.88 o
  10   1   2      102.07      101.09      4.43 o
  11   1   2      128.46      132.80      5.36 o
  12   1   2       30.39       31.20      3.82 o
  13   1   2       51.98       53.72      4.06 o
   0   2   2     4230.10     4027.50     70.30 o
   1   2   2      103.16      101.45      2.46 o
   2   2   2      305.33      295.26     10.06 o
   3   2   2      355.73      369.96      5.91 o
   4   2   2        2.59        2.07      0.86 o
   5   2   2      246.90      232.38      3.94 o
   6   2   2      119.29      131.42      4.40 o
   7   2   2      256.18      258.32      7.49 o
   8   2   2      194.34      191.55      4.61 o
   9   2   2      165.63      164.94      4.62 o
  10   2   2       26.11       18.53      2.76 o
  11   2   2      105.58      107.40      6.66 o
  12   2   2      125.89      116.85      5.74 o
  13   2   2       73.43       81.34      4.88 o
   1   3   2     1327.58     1336.13     14.60 o
   2   3   2     1425.95     1406.80     16.63 o
   3   3   2     1580.47     1666.89     22.28 o
   4   3   2     1319.43     1317.75     19.28 o
   5   3   2       47.60       52.49      3.33 o
   6   3   2      452.15      441.56      6.65 o
   7   3   2      235.31      229.10      4.89 o
   8   3   2       66.79       61.86      4.39 o
   9   3   2      412.99      422.73      8.90 o
  10   3   2       60.39       61.42      3.22 o
  11   3   2       17.83       21.78      2.58 o
  12   3   2       49.70       49.30      3.57 o
  13   3   2       29.69       28.18      5.73 o
   0   4   2      278.53      267.29      4.24 o
   1   4   2     3409.65     3612.51     55.24 o
   2   4   2       96.95       98.03      3.85 o
   3   4   2      740.67      748.36     11.47 o
   4   4   2      372.66      370.71      5.48 o
   5   4   2      421.26      404.31      6.21 o
   6   4   2      124.60      127.92      4.85 o
   7   4   2      598.15      589.53     10.23 o
   8   4   2       11.29       11.33      1.72 o
   9   4   2      248.76      264.81      9.37 o
  10   4   2       79.67       78.97      4.25 o
  11   4   2       85.05       92.07      4.97 o
  12   4   2       15.78       16.33      3.17 o
  13   4   2       69.73       75.64      4.28 o
   1   5   2     1390.38     1470.55     15.93 o
   2   5   2      849.51      821.47      8.34 o
   3   5   2     1531.61     1640.06     26.40 o
   4   5   2      179.05      169.16      2.82 o
   5   5   2        3.75        3.57      0.96 o
   6   5   2      251.70      245.82      4.18 o
   7   5   2       99.19       91.55      4.37 o
   8   5   2       77.67       77.15      3.38 o
   9   5   2      526.11      532.50     11.03 o
  10   5   2      255.14      255.50      7.00 o
  11   5   2        6.11        6.02      2.39 o
  12   5   2       30.82       28.80      3.38 o
  13   5   2       34.72       27.98      3.24 o
   0   6   2      157.88      160.87      2.76 o
   1   6   2     1370.32     1422.79     13.85 o
   2   6   2      372.58      364.61      3.51 o
   3   6   2      222.99      226.44      6.43 o
   4   6   2      313.26      289.09      4.44 o
   5   6   2      382.59      398.15      5.54 o
   6   6   2      472.09      494.32      7.89 o
   7   6   2      141.98      138.89      4.24 o
   8   6   2      125.65      131.08      4.89 o
   9   6   2      236.48      231.27      5.62 o
  10   6   2      292.28      281.60      9.13 o
  11   6   2      105.80      122.92      5.57 o
  12   6   2      116.70      122.46      4.79 o
  13   6   2      122.18      144.65      5.48 o
   1   7   2      268.19      273.87      2.54 o
   2   7   2      162.66      174.02      4.11 o
   3   7   2      384.96      407.92      5.07 o
   4   7   2      227.41      235.09      7.97 o
   5   7   2       83.87       82.01      3.27 o
   6   7   2      349.03      364.11      6.15 o
   7   7   2        2.92        2.48      1.10 o
   8   7   2      306.01      315.03      9.24 o
   9   7   2       38.25       39.72      3.87 o
  10   7   2      270.43      264.48      6.61 o
  11   7   2       12.82       13.33      2.04 o
  12   7   2       32.39       36.14      3.46 o
   0   8   2      221.24      261.63      3.44 o
   1   8   2       74.93       71.03      2.11 o
   2   8   2     1465.80     1424.07     16.49 o
   3   8   2      424.37      454.44     10.14 o
   4   8   2      527.18      548.45      7.06 o
   5   8   2      152.21      163.12     13.26 o
   6   8   2      460.70      449.20      8.04 o
   7   8   2      166.93      164.67      4.70 o
   8   8   2      548.53      514.80     10.22 o
   9   8   2       72.64       73.58      3.03 o
  10   8   2       59.75       54.28      2.88 o
  11   8   2       25.54       24.28      2.98 o
  12   8   2        6.49        5.58      1.99 o
   1   9   2     1401.04     1296.58     25.60 o
   2   9   2     1391.76     1437.06     25.85 o
   3   9   2     1560.53     1531.97     17.73 o
   4   9   2      740.15      738.28     10.06 o
   5   9   2     1660.74     1699.88     26.49 o
   6   9   2      152.63      148.10      6.10 o
   7   9   2      466.11      452.25      7.97 o
   8   9   2       82.34       81.47      5.73 o
   9   9   2        5.94        8.51      1.51 o
  10   9   2      319.01      330.15      7.59 o
  11   9   2       99.30       96.01      4.09 o
  12   9   2        5.66        5.96      2.70 o
   0  10   2     2275.05     2482.07     48.69 o
   1  10   2      436.48      411.29      4.37 o
   2  10   2      250.89      241.09      3.11 o
   3  10   2       66.35       61.28      3.64 o
   4  10   2      150.40      145.42      6.42 o
   5  10   2      226.01      210.24      9.61 o
   6  10   2      326.36      315.46      5.38 o
   7  10   2      516.96      501.23      8.71 o
   8  10   2      147.40      148.75      3.23 o
   9  10   2       77.30       79.30      3.55 o
  10  10   2      131.05      135.70      4.36 o
  11  10   2       40.78       45.48      3.83 o
  12  10   2       56.08       56.36      3.47 o
   1  11   2      698.73      739.60     13.05 o
   2  11   2      267.76      263.40      3.15 o
   3  11   2      166.60      183.04      3.47 o
   4  11   2      379.46      397.07      5.43 o
   5  11   2       55.14       55.61      1.74 o
   6  11   2       18.23       19.17      1.00 o
   7  11   2      419.01      413.31      6.05 o
   8  11   2       34.75       32.82      1.80 o
   9  11   2      166.95      163.03      5.02 o
  10  11   2       97.34       96.51      3.31 o
  11  11   2        2.93        0.52      1.57 o
  12  11   2       50.10       54.45      5.01 o
   0  12   2      719.64      704.11     17.48 o
   1  12   2     2610.68     2734.66     43.60 o
   2  12   2      488.17      501.66     12.60 o
   3  12   2      432.07      430.06      5.26 o
   4  12   2       84.61       85.20      3.50 o
   5  12   2      265.48      253.09      5.35 o
   6  12   2      174.41      178.54      6.04 o
   7  12   2      415.85      412.04      7.00 o
   8  12   2       95.05       97.25      2.72 o
   9  12   2       98.29       97.48      3.54 o
  10  12   2       83.59       79.80      4.25 o
  11  12   2       35.66       30.93      2.67 o
  12  12   2       61.29       66.92      5.04 o
   1  13   2      195.89      221.72      4.08 o
   2  13   2      895.62      915.22     12.45 o
   3  13   2      466.59      471.58     10.12 o
   4  13   2      937.94      939.76     13.13 o
   5  13   2      245.07      223.47      5.22 o
   6  13   2      612.41      636.51      7.73 o
   7  13   2      591.82      596.75      7.97 o
   8  13   2      259.63      252.79      5.89 o
   9  13   2       11.68        8.49      1.39 o
  10  13   2       64.49       62.96      3.49 o
  11  13   2       34.18       31.14      2.95 o
  12  13   2       75.46       85.01      5.19 o
   0  14   2     2291.68     2281.09     43.43 o
   1  14   2      121.26      122.26      3.31 o
   2  14   2      160.88      153.25      4.38 o
   3  14   2      138.96      138.90      5.21 o
   4  14   2       41.50       45.42      2.41 o
   5  14   2        3.24        2.61      1.47 o
   6  14   2      592.47      578.22      9.23 o
   7  14   2       11.50       15.61      1.21 o
   8  14   2       33.36       29.81      1.80 o
   9  14   2      139.98      136.91      4.31 o
  10  14   2       15.71       13.44      1.68 o
  11  14   2      104.48      110.64      6.14 o
  12  14   2       60.93       68.20      5.85 o
   1  15   2      305.68      313.44      4.33 o
   2  15   2      110.96      113.53      3.25 o
   3  15   2      108.13      120.78      3.24 o
   4  15   2      120.68      128.63      2.36 o
   5  15   2       60.48       58.65      4.86 o
   6  15   2       52.84       61.09      2.59 o
   7  15   2      182.26      183.87      3.87 o
   8  15   2      316.21      321.20      5.08 o
   9  15   2       36.80       40.08      3.21 o
  10  15   2      140.89      144.53      3.93 o
  11  15   2        9.20        9.01      2.83 o
  12  15   2        3.16        4.81      2.89 o
   0  16   2      274.85      264.78      5.26 o
   1  16   2      126.55      118.61      1.73 o
   2  16   2      211.99      216.84      3.79 o
   3  16   2       34.93       35.41      3.39 o
   4  16   2       21.27       16.95      1.64 o
   5  16   2      156.59      166.19      4.02 o
   6  16   2      292.73      271.56      6.31 o
   7  16   2       65.84       74.49      3.10 o
   8  16   2      119.18      123.71      3.07 o
   9  16   2       49.52       49.56      4.09 o
  10  16   2       56.91       64.85      4.34 o
  11  16   2      213.90      223.98     10.36 o
  12  16   2       22.58       26.34      4.97 o
   1  17   2       46.70       40.84      2.19 o
   2  17   2      360.72      350.99      5.48 o
   3  17   2      659.05      649.26     10.82 o
   4  17   2      440.52      450.04      6.61 o
   5  17   2       10.46        8.28      1.52 o
   6  17   2      417.25      400.79      8.51 o
   7  17   2       80.87       79.75      5.82 o
   8  17   2       27.07       24.64      2.31 o
   9  17   2      215.51      225.33      5.22 o
  10  17   2      162.80      166.29      6.71 o
  11  17   2       36.27       34.45      4.20 o
   0  18   2      534.37      543.99      8.45 o
   1  18   2      310.65      303.77      5.14 o
   2  18   2       58.42       52.67      2.60 o
   3  18   2      294.85      297.85      5.66 o
   4  18   2      136.19      141.99      6.23 o
   5  18   2      498.05      501.60      8.59 o
   6  18   2        1.96       -1.64      1.64 o
   7  18   2      348.73      349.73      7.81 o
   8  18   2      190.16      190.07      5.56 o
   9  18   2      273.05      262.70      7.10 o
  10  18   2       63.98       55.10      5.08 o
  11  18   2       61.29       57.55      4.86 o
   1  19   2        5.76        1.62      1.42 o
   2  19   2      344.20      332.87      5.48 o
   3  19   2      184.62      179.73      5.16 o
   4  19   2      237.08      219.92      4.49 o
   5  19   2      236.90      238.10      4.88 o
   6  19   2      213.40      209.53      4.39 o
   7  19   2      159.82      153.80      4.95 o
   8  19   2       21.56       22.68      2.24 o
   9  19   2      199.68      190.19      7.66 o
  10  19   2       14.94       12.34      3.79 o
  11  19   2       25.99       28.30      4.33 o
   0  20   2      516.57      490.66     10.47 o
   1  20   2      175.20      182.73      6.66 o
   2  20   2       39.00       35.71      1.91 o
   3  20   2       71.98       63.91      4.44 o
   4  20   2      142.65      126.01      5.46 o
   5  20   2      286.84      291.72      5.41 o
   6  20   2      251.76      240.38      5.40 o
   7  20   2       25.41       23.69      1.98 o
   8  20   2       73.43       68.83      3.89 o
   9  20   2       17.24       17.94      2.52 o
  10  20   2      125.25      126.81      5.86 o
  11  20   2       82.85       87.12      4.90 o
   1  21   2       18.27        8.46      4.50 o
   2  21   2      815.78      843.70     14.06 o
   3  21   2      777.48      786.95     12.34 o
   4  21   2      390.11      389.89      7.56 o
   5  21   2      230.59      243.18      5.53 o
   6  21   2      263.85      248.22      5.35 o
   7  21   2      191.20      190.79      5.73 o
   8  21   2       58.68       53.29      2.85 o
   9  21   2       55.81       58.19      3.28 o
  10  21   2       72.52       72.10      4.84 o
  11  21   2       82.03       96.90      5.89 o
   0  22   2     2306.90     2339.60     49.65 o
   1  22   2      248.27      233.01      6.96 o
   2  22   2      940.17      926.50     15.31 o
   3  22   2       84.25       78.44      3.68 o
   4  22   2      230.79      223.22      5.12 o
   5  22   2       60.94       55.17      2.33 o
   6  22   2      249.25      242.66      7.13 o
   7  22   2      126.64      114.96      4.40 o
   8  22   2       97.54       94.33      4.06 o
   9  22   2       24.23       20.39      2.98 o
  10  22   2       38.55       40.99      3.31 o
  11  22   2       57.30       61.69      6.81 o
   1  23   2      410.72      405.26      7.76 o
   2  23   2      218.66      222.23      4.61 o
   3  23   2       15.52       18.35      1.75 o
   4  23   2       13.27       16.34      2.11 o
   5  23   2       10.81       14.74      2.17 o
   6  23   2       35.06       29.09      4.26 o
   7  23   2       59.33       54.12      2.59 o
   8  23   2       85.31       89.62      4.38 o
   9  23   2       24.49       24.22      2.91 o
  10  23   2       19.37       17.78      3.61 o
   0  24   2      106.93       89.29      8.33 o
   1  24   2       26.10       26.04      1.73 o
   2  24   2       13.68       12.02      1.86 o
   3  24   2       18.45       15.19      2.17 o
   4  24   2       23.40       25.87      2.38 o
   5  24   2       27.81       26.64      2.76 o
   6  24   2       87.50       84.77      3.11 o
   7  24   2        2.66        1.18      1.64 o
   8  24   2       73.53       73.19      3.26 o
   9  24   2       20.14       21.83      2.97 o
  10  24   2        7.94        6.07      2.24 o
   1  25   2       48.63       48.81      2.08 o
   2  25   2       78.00       87.27      2.77 o
   3  25   2      113.02      113.91      3.87 o
   4  25   2      296.90      281.07      6.61 o
   5  25   2       46.50       50.24      2.84 o
   6  25   2      175.86      170.08      3.70 o
   7  25   2       90.02       93.51      4.05 o
   8  25   2       15.81       17.02      2.03 o
   9  25   2      130.40      142.46      4.76 o
  10  25   2       10.73       11.61      2.99 o
   0  26   2      299.31      267.00     18.49 o
   1  26   2      189.72      179.04      4.57 o
   2  26   2       85.06       78.92      4.28 o
   3  26   2       59.48       65.10      3.06 o
   4  26   2        2.77        2.84      1.90 o
   5  26   2      301.34      299.13      6.67 o
   6  26   2      199.60      194.95      6.42 o
   7  26   2      284.11      298.12      7.27 o
   8  26   2       44.86       37.94      5.61 o
   9  26   2       89.55       93.37      4.70 o
  10  26   2        6.41        9.77      4.76 o
   1  27   2      162.54      162.40      3.68 o
   2  27   2      253.21      256.33      5.12 o
   3  27   2        5.73        4.73      1.50 o
   4  27   2      479.41      465.46      9.38 o
   5  27   2        8.03        5.19      2.49 o
   6  27   2      130.75      129.80      4.86 o
   7  27   2       95.58       91.90      5.98 o
   8  27   2        9.31       10.73      1.92 o
   9  27   2       15.60       14.60      2.25 o
   0  28   2      335.42      317.46     17.11 o
   1  28   2        4.79        5.81      2.06 o
   2  28   2        7.24        2.53      1.82 o
   3  28   2       15.96       16.28      2.19 o
   4  28   2      199.22      192.78      6.71 o
   5  28   2       35.17       34.81      2.77 o
   6  28   2      119.06      108.29      5.12 o
   7  28   2       26.67       21.13      3.80 o
   8  28   2       16.99       16.75      3.12 o
   9  28   2       15.44       20.07      3.65 o
   1  29   2      148.45      149.10      4.40 o
   2  29   2      301.10      308.07      6.48 o
   3  29   2      151.07      151.26      4.69 o
   4  29   2       22.74       22.64      2.37 o
   5  29   2       50.63       59.01      3.41 o
   6  29   2       12.06       14.87      2.54 o
   7  29   2        4.74        5.88      2.58 o
   8  29   2       94.12      105.11      7.85 o
   9  29   2       11.64        9.39      3.80 o
   0  30   2      748.18      722.00     42.22 o
   1  30   2       45.96       48.10      3.69 o
   2  30   2      360.19      352.48      7.78 o
   3  30   2       28.54       30.16      3.02 o
   4  30   2       87.66       89.11      4.47 o
   5  30   2        5.21        2.80      1.72 o
   6  30   2      131.55      139.28      4.93 o
   7  30   2       10.09        8.67      2.46 o
   8  30   2      128.33      136.04      5.89 o
   1  31   2      136.68      133.01      4.61 o
   2  31   2       61.51       65.24      3.59 o
   3  31   2      184.14      200.45      5.43 o
   4  31   2        1.59        2.98      2.03 o
   5  31   2      176.16      183.05      5.39 o
   6  31   2        4.44        5.82      2.07 o
   7  31   2       20.01       21.78      3.19 o
   8  31   2       59.70       60.05      4.63 o
   0  32   2      102.30       91.98     17.23 o
   1  32   2        9.89        8.24      2.35 o
   2  32   2       87.51       84.17      4.67 o
   3  32   2       42.19       38.78      2.89 o
   4  32   2        1.97        4.70      1.78 o
   5  32   2        5.94        5.81      2.27 o
   6  32   2       42.47       41.11      3.17 o
   7  32   2        2.45        5.16      2.20 o
   1  33   2       24.27       18.23      1.96 o
   2  33   2       38.73       36.83      2.42 o
   3  33   2      105.95      107.29      3.86 o
   4  33   2       57.94       68.28      3.44 o
   5  33   2        5.14        5.86      2.00 o
   6  33   2       60.23       65.26      4.27 o
   7  33   2       14.56       16.73      2.78 o
   0  34   2        5.74        4.65      3.12 o
   1  34   2      197.01      214.01      6.27 o
   2  34   2       19.53       23.33      3.00 o
   3  34   2       64.59       65.53      3.16 o
   4  34   2        9.82       10.09      2.14 o
   5  34   2       43.99       42.65      4.13 o
   6  34   2       69.64       66.08      3.88 o
   1  35   2        8.16        3.61      1.52 o
   2  35   2      126.97      125.03      6.64 o
   3  35   2       80.17       77.34      4.03 o
   4  35   2      100.04       92.59      5.09 o
   5  35   2       46.66       46.99      7.58 o
   6  35   2       47.74       51.67      4.73 o
   0  36   2       37.36       38.52      5.08 o
   1  36   2       16.78       13.78      3.07 o
   2  36   2        5.16        6.19      1.99 o
   3  36   2        0.09        0.21      1.66 o
   4  36   2       88.16       91.85      4.00 o
   5  36   2        6.23        4.38      2.04 o
   1  37   2       18.82       18.18      3.15 o
   2  37   2       16.84       13.09      1.99 o
   3  37   2       29.06       29.30      3.13 o
   4  37   2        1.91        2.58      1.86 o
   0  38   2      169.53      181.05     13.97 o
   1  38   2       84.11       87.06      5.87 o
   2  38   2       50.02       60.11      7.54 o
   3  38   2       32.12       31.53      2.70 o
   4  38   2       10.64       15.40      3.23 o
   1  39   2       85.92       96.34      9.38 o
   2  39   2        3.46        5.31      2.40 o
   2   0   3      550.73      559.44      9.78 o
   4   0   3       11.26       12.59      3.14 o
   6   0   3       43.94       44.41      4.72 o
   8   0   3      320.38      316.38     12.67 o
  10   0   3       38.47       38.29      4.06 o
   0   1   3      409.04      416.82      7.16 o
   1   1   3      421.00      422.66      4.51 o
   2   1   3      237.27      243.51      3.69 o
   3   1   3      120.21      123.09      3.09 o
   4   1   3      176.50      183.30      3.50 o
   5   1   3       59.48       58.04      2.00 o
   6   1   3      575.26      570.86      9.21 o
   7   1   3       33.77       34.33      2.20 o
   8   1   3      166.07      172.65      8.31 o
   9   1   3        3.58        1.74      1.67 o
  10   1   3        8.10        3.95      2.17 o
  11   1   3       28.51       28.81      3.12 o
   1   2   3       52.70       52.55      1.59 o
   2   2   3      422.53      421.24      6.17 o
   3   2   3       77.62       80.27      2.10 o
   4   2   3      235.00      234.52      3.98 o
   5   2   3      135.43      131.87      3.07 o
   6   2   3       53.46       52.72      2.89 o
   7   2   3       27.94       33.19      2.70 o
   8   2   3        2.10        0.26      1.39 o
   9   2   3      130.18      127.46      5.00 o
  10   2   3      115.38      118.13      5.05 o
  11   2   3        3.12        2.10      2.40 o
   0   3   3      197.55      180.55      2.73 o
   1   3   3      343.05      341.47      3.65 o
   2   3   3      121.05      111.29      4.11 o
   3   3   3       32.76       38.80      2.83 o
   4   3   3      170.97      173.78      3.33 o
   5   3   3      170.23      163.82      4.14 o
   6   3   3       11.64        8.77      1.90 o
   7   3   3      101.32       97.42      3.41 o
   8   3   3       96.30       90.97      5.06 o
   9   3   3      186.74      185.05      5.12 o
  10   3   3      147.86      144.47      5.18 o
  11   3   3       13.17       14.84      2.56 o
   1   4   3      212.76      203.68      2.54 o
   2   4   3      173.67      156.44      3.85 o
   3   4   3        8.58       10.52      0.92 o
   4   4   3      177.69      166.42      3.35 o
   5   4   3       80.72       76.17      4.10 o
   6   4   3      116.78      112.21      4.06 o
   7   4   3       97.36       95.98      5.75 o
   8   4   3       40.99       43.42      2.45 o
   9   4   3       70.23       73.90      6.28 o
  10   4   3        3.21        3.60      2.55 o
  11   4   3        5.59        3.43      2.49 o
   0   5   3       53.35       60.63      3.24 o
   1   5   3      199.21      188.25      2.36 o
   2   5   3       99.94       97.30      2.72 o
   3   5   3      142.72      145.69      2.48 o
   4   5   3      152.31      156.51      3.35 o
   5   5   3       33.91       29.56      2.10 o
   6   5   3      138.29      134.78      3.81 o
   7   5   3       53.14       54.54      2.39 o
   8   5   3      142.13      135.74      4.09 o
   9   5   3        1.20        3.60      1.58 o
  10   5   3       84.55       92.61      4.19 o
  11   5   3        6.91        4.96      2.38 o
   1   6   3      146.42      141.41      2.55 o
   2   6   3      598.26      604.20      6.53 o
   3   6   3      384.11      390.40      4.93 o
   4   6   3      668.48      693.09     11.47 o
   5   6   3     1022.95     1023.58     17.27 o
   6   6   3      194.50      192.41      5.03 o
   7   6   3      228.23      231.39      6.92 o
   8   6   3       16.95       17.46      1.94 o
   9   6   3       28.90       24.44      3.36 o
  10   6   3       81.54       78.11      4.39 o
  11   6   3       46.25       47.97      4.59 o
   0   7   3      314.68      294.50      4.18 o
   1   7   3      232.26      233.83      2.59 o
   2   7   3      837.72      865.30      9.23 o
   3   7   3       28.74       32.57      1.33 o
   4   7   3       85.77       85.70      1.95 o
   5   7   3       82.76       78.79      3.09 o
   6   7   3      245.24      236.88      4.25 o
   7   7   3        5.33        5.57      1.60 o
   8   7   3      209.50      204.09      4.82 o
   9   7   3        3.85        2.00      1.50 o
  10   7   3       36.92       44.07      2.84 o
  11   7   3        1.87        5.95      3.42 o
   1   8   3      139.61      127.31      2.26 o
   2   8   3      150.33      149.73      3.73 o
   3   8   3       21.39       23.82      1.49 o
   4   8   3       36.36       39.14      1.65 o
   5   8   3       44.07       50.80      2.72 o
   6   8   3       38.71       35.12      1.61 o
   7   8   3       65.77       63.53      3.05 o
   8   8   3       88.10       88.34      6.39 o
   9   8   3       35.70       32.64      2.22 o
  10   8   3       49.72       56.10      7.76 o
  11   8   3        1.00        1.09      2.22 o
   0   9   3      196.82      207.54      3.58 o
   1   9   3      426.42      440.89      4.03 o
   2   9   3      126.21      133.32      4.13 o
   3   9   3       65.34       69.36      2.13 o
   4   9   3      113.92      111.36      4.18 o
   5   9   3      110.66      111.94      2.41 o
   6   9   3      145.34      144.04      2.87 o
   7   9   3       17.01       16.63      1.81 o
   8   9   3       21.64       21.54      1.60 o
   9   9   3        5.23        4.04      1.51 o
  10   9   3       18.83       16.39      4.92 o
  11   9   3      146.76      159.80      7.09 o
   1  10   3       12.45       12.29      1.06 o
   2  10   3      127.95      133.04      1.93 o
   3  10   3       43.32       52.67      2.80 o
   4  10   3      257.50      268.34      3.24 o
   5  10   3       28.65       29.54      1.25 o
   6  10   3       42.29       42.99      1.87 o
   7  10   3        1.63        0.14      0.97 o
   8  10   3       18.67       19.17      1.45 o
   9  10   3      124.35      128.57      6.50 o
  10  10   3       33.90       28.89      3.58 o
  11  10   3       24.26       28.10      3.90 o
   0  11   3      610.64      638.00     11.74 o
   1  11   3      438.17      412.04      7.06 o
   2  11   3      159.84      168.54      4.06 o
   3  11   3       67.54       66.37      2.35 o
   4  11   3      151.81      154.72      4.17 o
   5  11   3      271.88      275.21      3.40 o
   6  11   3       51.27       51.50      1.00 o
   7  11   3      283.50      273.56      5.06 o
   8  11   3       26.58       27.27      1.37 o
   9  11   3      270.38      275.83      8.13 o
  10  11   3       63.50       60.58      4.08 o
  11  11   3        6.17        7.21      2.89 o
   1  12   3      101.75       94.32      1.93 o
   2  12   3      217.64      214.43      2.49 o
   3  12   3       10.15       11.22      1.06 o
   4  12   3      213.45      210.75      5.69 o
   5  12   3       34.00       30.32      2.93 o
   6  12   3      303.34      309.81      8.68 o
   7  12   3      165.03      179.49      5.31 o
   8  12   3       10.11        9.06      2.12 o
   9  12   3       55.12       53.20      3.66 o
  10  12   3       19.95       19.01      2.89 o
  11  12   3        4.89        6.02      3.50 o
   0  13   3       48.64       46.76      2.88 o
   1  13   3        9.29        4.26      1.12 o
   2  13   3        8.34       10.00      1.43 o
   3  13   3        0.91        1.75      0.47 o
   4  13   3        2.94        2.26      1.08 o
   5  13   3       29.29       30.54      2.59 o
   6  13   3      237.33      242.27      5.41 o
   7  13   3       11.44       12.22      2.33 o
   8  13   3       70.53       75.84      4.32 o
   9  13   3        1.82        2.70      1.84 o
  10  13   3        8.76        7.86      2.68 o
  11  13   3       18.42       23.14      7.66 o
   1  14   3      177.31      175.03      3.21 o
   2  14   3      466.18      484.19      8.54 o
   3  14   3      167.33      164.71      4.46 o
   4  14   3       18.09       12.70      2.73 o
   5  14   3      320.22      308.75      5.95 o
   6  14   3       20.50       19.06      1.91 o
   7  14   3      116.25      120.57      5.15 o
   8  14   3      177.81      184.01      6.58 o
   9  14   3        0.44        1.52      2.18 o
  10  14   3        4.92        6.61      2.53 o
   0  15   3      472.85      466.89      9.99 o
   1  15   3      133.85      118.29      4.89 o
   2  15   3      277.81      267.12      6.12 o
   3  15   3      100.85      101.97      3.48 o
   4  15   3        8.06       12.38      0.95 o
   5  15   3      177.02      181.27      4.08 o
   6  15   3       99.88      102.97      2.99 o
   7  15   3       28.60       35.95      2.21 o
   8  15   3      134.38      132.15      4.59 o
   9  15   3       12.68       13.02      2.36 o
  10  15   3       18.21       21.60      3.12 o
   1  16   3      184.86      174.53      7.04 o
   2  16   3       80.70       83.42      5.18 o
   3  16   3      291.01      295.21      5.89 o
   4  16   3       47.18       46.05      2.97 o
   5  16   3      175.64      171.61      3.76 o
   6  16   3       41.51       43.48      2.02 o
   7  16   3       14.30       14.59      1.88 o
   8  16   3       17.33       17.05      2.77 o
   9  16   3       52.37       50.75      4.06 o
  10  16   3       40.62       43.76      3.90 o
   0  17   3      575.02      559.60      9.97 o
   1  17   3      100.88      106.98      3.90 o
   2  17   3      189.81      182.85      5.61 o
   3  17   3        3.76        1.48      1.86 o
   4  17   3       24.03       23.33      2.59 o
   5  17   3      153.60      158.85      2.74 o
   6  17   3       49.26       50.80      2.73 o
   7  17   3        2.34        2.87      1.81 o
   8  17   3       58.79       62.65      3.71 o
   9  17   3       23.25       24.05      2.66 o
  10  17   3       56.25       67.18      4.07 o
   1  18   3       84.45       77.21      1.70 o
   2  18   3      185.55      178.70      5.20 o
   3  18   3      294.24      295.13      6.05 o
   4  18   3      337.03      357.46      7.28 o
   5  18   3       68.98       68.99      1.87 o
   6  18   3       27.10       29.53      2.14 o
   7  18   3       27.16       25.26      2.41 o
   8  18   3        4.27        2.41      1.67 o
   9  18   3      120.56      126.14      5.96 o
  10  18   3       16.11       20.65      3.97 o
   0  19   3      203.63      209.61      4.84 o
   1  19   3      381.94      362.09      5.73 o
   2  19   3      112.64      108.95      5.00 o
   3  19   3      164.12      172.77      4.60 o
   4  19   3        3.09       -0.05      1.82 o
   5  19   3      126.74      128.42      6.02 o
   6  19   3       18.51       14.90      1.19 o
   7  19   3      101.42      110.81      5.19 o
   8  19   3       28.31       31.32      6.25 o
   9  19   3      107.45      115.45      6.31 o
   1  20   3       17.40       18.57      1.39 o
   2  20   3       49.02       55.77      2.89 o
   3  20   3      182.55      188.86      4.97 o
   4  20   3       43.58       44.77      3.81 o
   5  20   3       11.24       12.16      2.31 o
   6  20   3       97.45      108.58      9.99 o
   7  20   3        6.09        2.83      3.23 o
   8  20   3       28.32       36.87      3.80 o
   9  20   3       44.86       47.95      5.91 o
   0  21   3       19.05       20.36      1.11 o
   1  21   3       51.47       57.23      2.50 o
   2  21   3       17.88       17.54      2.47 o
   3  21   3        2.32       -0.11      1.56 o
   4  21   3       12.84       10.24      2.51 o
   5  21   3       29.23       28.91      3.26 o
   6  21   3       52.34       47.91      4.80 o
   7  21   3       33.15       29.54      3.92 o
   8  21   3        8.87       10.09      3.31 o
   9  21   3        3.55        3.27      3.06 o
   1  22   3       27.94       28.05      2.16 o
   2  22   3      139.42      137.74      5.18 o
   3  22   3       21.14       23.07      2.86 o
   4  22   3      239.61      233.32      6.10 o
   5  22   3        1.76        0.56      1.78 o
   6  22   3       58.33       52.73      3.55 o
   7  22   3       39.01       42.47      3.84 o
   8  22   3      154.15      152.24      6.77 o
   9  22   3       14.88       15.69      4.00 o
   0  23   3      213.60      216.49      6.58 o
   1  23   3       56.61       53.01      2.51 o
   2  23   3       76.57       75.00      2.87 o
   3  23   3        2.14        4.53      1.62 o
   4  23   3       12.04       13.85      2.00 o
   5  23   3       89.60       79.63      4.45 o
   6  23   3      104.59      111.32      4.56 o
   7  23   3       67.50       64.96      4.58 o
   8  23   3       85.27       82.04      5.51 o
   9  23   3       38.10       42.90      6.93 o
   1  24   3      218.90      214.79      5.40 o
   2  24   3        0.20       -0.43      1.29 o
   3  24   3      332.77      325.41      7.36 o
   4  24   3       69.21       83.51      3.90 o
   5  24   3      234.15      226.05      6.58 o
   6  24   3       12.05       12.20      2.53 o
   7  24   3       23.98       21.56      3.05 o
   8  24   3        9.58        8.21      3.28 o
   0  25   3       77.92       37.96     37.67 o
   1  25   3       89.11       90.45      7.39 o
   2  25   3      170.96      174.22      5.60 o
   3  25   3       40.30       46.02      4.06 o
   4  25   3       29.15       28.48      2.66 o
   5  25   3      140.57      132.50      5.83 o
   6  25   3       20.81       20.85      2.78 o
   7  25   3       71.30       73.94      4.56 o
   8  25   3       13.09        8.89      3.06 o
   1  26   3       26.97       32.11      1.81 o
   2  26   3       77.93       78.55      3.12 o
   3  26   3       61.47       61.05      4.57 o
   4  26   3       42.69       44.84      3.08 o
   5  26   3       13.74       10.85      2.52 o
   6  26   3        3.47        1.53      2.44 o
   7  26   3       18.75       23.55      5.20 o
   8  26   3       14.45       14.94      4.74 o
   0  27   3      140.20      156.46     10.82 o
   1  27   3      131.10      141.78      3.51 o
   2  27   3       28.09       30.71      2.97 o
   3  27   3       12.51       10.23      2.65 o
   4  27   3        3.01        0.93      1.73 o
   5  27   3       42.13       41.01      3.61 o
   6  27   3       13.81       16.89      3.05 o
   7  27   3       27.00       21.65      3.39 o
   1  28   3       44.10       52.23      5.18 o
   2  28   3      153.88      166.58      5.46 o
   3  28   3      165.19      172.79      6.13 o
   4  28   3       26.77       23.86      4.46 o
   5  28   3       18.85       19.80      2.90 o
   6  28   3       60.55       66.40      6.80 o
   7  28   3        7.13       12.65      4.43 o
   0  29   3      132.66      150.08     12.31 o
   1  29   3       13.47       11.79      2.63 o
   2  29   3       20.76       19.84      1.98 o
   3  29   3       12.70       11.92      3.07 o
   4  29   3        5.95        8.97      2.17 o
   5  29   3       18.64       18.62      2.93 o
   6  29   3       10.96       17.82      3.17 o
   1  30   3       60.54       68.13      4.20 o
   2  30   3       10.81       10.95      2.80 o
   3  30   3       10.54        9.16      2.52 o
   4  30   3        2.64        3.77      2.44 o
   5  30   3       17.47       15.87      4.43 o
   6  30   3        0.61        3.95      2.45 o
   0  31   3       55.60       72.96      6.77 o
   1  31   3       23.20       26.57      3.25 o
   2  31   3       21.48       26.94      3.28 o
   3  31   3       20.57       22.94      2.49 o
   4  31   3        3.86        2.75      2.07 o
   5  31   3       63.93       59.92      4.31 o
   1  32   3       28.69       30.08      4.27 o
   2  32   3        8.05        5.93      2.85 o
   3  32   3       95.99      116.96      5.63 o
   4  32   3       65.04       74.85      7.27 o
   5  32   3       27.48       19.59      3.12 o
   0  33   3       50.94       56.87      8.02 o
   1  33   3       22.28       23.86      3.73 o
   2  33   3        9.59       12.24      3.27 o
   3  33   3       15.40       13.39      3.51 o
   4  33   3       16.53       14.66      2.47 o
   1  34   3        0.56        3.01      3.01 o
   2  34   3        4.39        3.87      2.86 o
   3  34   3       25.56       26.23      3.63 o
   0  35   3       90.35      120.75     13.42 o
   1  35   3        3.60        0.42      2.87 o
   2  35   3       23.92       31.56      4.50 o
   0   0   4       67.54       66.22      7.82 o
   2   0   4      140.14      143.14      3.24 o
   4   0   4      152.42      165.72      7.95 o
   6   0   4        5.68        5.53      3.36 o
   8   0   4       76.34       80.81      8.42 o
   1   1   4       30.96       34.52      1.33 o
   2   1   4      113.05      118.90      2.33 o
   3   1   4       68.32       77.65      2.01 o
   4   1   4      175.46      189.28      3.65 o
   5   1   4      117.78      124.00      3.41 o
   6   1   4       21.92       27.16      2.43 o
   7   1   4       78.80       82.41      4.08 o
   8   1   4       26.59       28.21      2.60 o
   9   1   4       17.42       14.86      2.85 o
   0   2   4       23.12       27.85      1.67 o
   1   2   4       24.01       22.89      1.35 o
   2   2   4       18.20       18.28      1.49 o
   3   2   4        0.33       -0.92      0.92 o
   4   2   4       17.90       19.33      1.73 o
   5   2   4       36.11       40.88      2.18 o
   6   2   4      107.51      119.37      3.59 o
   7   2   4        3.77        4.31      1.84 o
   8   2   4        2.88        3.41      2.03 o
   9   2   4        9.64       10.56      3.62 o
   1   3   4        5.88        4.28      0.79 o
   2   3   4       54.85       53.42      1.44 o
   3   3   4       30.23       29.75      1.47 o
   4   3   4      106.96      111.74      2.59 o
   5   3   4        3.10        3.61      1.37 o
   6   3   4       30.66       38.82      3.45 o
   7   3   4       13.67       13.47      2.27 o
   8   3   4       13.85       15.79      2.25 o
   9   3   4       11.16       11.08      3.06 o
   0   4   4       12.89       13.61      1.42 o
   1   4   4      379.76      378.20      4.06 o
   2   4   4       30.63       30.29      1.24 o
   3   4   4       13.25       11.34      1.03 o
   4   4   4        7.85       10.93      1.29 o
   5   4   4      118.48      126.74      3.65 o
   6   4   4       12.08       10.31      1.75 o
   7   4   4      178.32      188.54      5.62 o
   8   4   4       16.24       12.77      4.39 o
   9   4   4       12.27       11.19      3.48 o
   1   5   4       28.42       31.59      2.61 o
   2   5   4       21.51       23.23      1.18 o
   3   5   4        5.30        5.16      0.97 o
   4   5   4       59.65       66.78      2.89 o
   5   5   4       14.43       15.84      1.62 o
   6   5   4       29.02       23.65      1.85 o
   7   5   4       22.96       25.46      2.14 o
   8   5   4        4.95        9.25      4.13 o
   9   5   4       18.93       20.88      4.09 o
   0   6   4       13.32        8.51      1.12 o
   1   6   4        4.35        4.69      0.80 o
   2   6   4        6.53        5.51      0.93 o
   3   6   4       16.38       19.48      1.33 o
   4   6   4       36.15       39.50      3.57 o
   5   6   4       57.66       59.37      2.82 o
   6   6   4       27.99       27.85      1.70 o
   7   6   4        0.46        2.26      2.41 o
   8   6   4       45.46       40.48      4.10 o
   9   6   4        0.01        1.60      3.31 o
   1   7   4       20.75       19.11      1.65 o
   2   7   4      162.46      167.61      2.50 o
   3   7   4        1.52        1.41      1.00 o
   4   7   4       46.72       45.08      1.62 o
   5   7   4        8.44        7.27      1.54 o
   6   7   4       19.60       18.88      2.24 o
   7   7   4        3.96        2.98      3.45 o
   8   7   4       63.82       71.13      5.40 o
   9   7   4        7.16        8.34      3.46 o
   0   8   4       56.76       59.68      2.18 o
   1   8   4        3.21        2.05      0.71 o
   2   8   4      164.82      172.68      2.87 o
   3   8   4        0.48       -0.53      0.90 o
   4   8   4      113.22      116.20      2.90 o
   5   8   4       36.89       38.31      1.89 o
   6   8   4       13.21       13.97      3.24 o
   7   8   4        3.94        3.56      2.35 o
   8   8   4      100.73      113.39      6.42 o
   9   8   4        6.80        4.90      2.91 o
   1   9   4       56.88       60.41      1.26 o
   2   9   4       20.64       20.87      1.22 o
   3   9   4       63.02       60.29      1.77 o
   4   9   4       56.46       62.57      1.80 o
   5   9   4      214.84      231.64      4.11 o
   6   9   4       65.59       72.20      4.33 o
   7   9   4       64.89       66.48      5.39 o
   8   9   4       11.59       10.85      2.79 o
   9   9   4       14.45       12.32      9.32 o
   0  10   4       77.01       77.57      3.19 o
   1  10   4       65.13       68.93      1.39 o
   2  10   4      102.82      107.81      2.34 o
   3  10   4        8.56        6.17      0.88 o
   4  10   4       87.88       89.91      1.98 o
   5  10   4       28.63       39.16      4.36 o
   6  10   4        1.83        0.81      2.11 o
   7  10   4        3.74        5.53      2.95 o
   8  10   4       50.66       50.30      4.35 o
   1  11   4       10.33       10.04      0.74 o
   2  11   4       38.56       39.64      2.51 o
   3  11   4       59.14       58.91      1.79 o
   4  11   4       21.94       24.42      2.45 o
   5  11   4       45.62       46.71      3.53 o
   6  11   4       31.40       28.60      3.08 o
   7  11   4        4.06        5.11      2.94 o
   8  11   4        3.52        3.19      2.75 o
   0  12   4       88.35       83.29      5.52 o
   1  12   4      105.85      104.16      2.58 o
   2  12   4       21.44       22.51      1.47 o
   3  12   4       16.03       16.30      1.37 o
   4  12   4        8.35        6.61      1.92 o
   5  12   4       27.02       22.78      2.93 o
   6  12   4       33.16       33.60      3.47 o
   7  12   4       13.93       12.52      4.07 o
   8  12   4        2.11        3.28      2.71 o
   1  13   4       81.24       86.94      2.70 o
   2  13   4       61.93       62.72      1.82 o
   3  13   4       97.78       90.83      5.11 o
   4  13   4      112.73      115.22      4.28 o
   5  13   4      121.81      131.51      5.62 o
   6  13   4       23.53       20.28      3.69 o
   7  13   4        4.51        4.26      3.17 o
   8  13   4       10.98       13.87      3.43 o
   0  14   4       24.32       18.01      4.22 o
   1  14   4        1.98       -0.22      0.83 o
   2  14   4       96.48       96.06      3.45 o
   3  14   4        5.96        7.11      2.00 o
   4  14   4       24.40       20.45      2.55 o
   5  14   4       10.82        9.11      2.71 o
   6  14   4       34.90       30.64      3.41 o
   7  14   4        6.11        7.18      2.86 o
   8  14   4       30.00       28.66      4.61 o
   1  15   4       21.39       16.80      1.12 o
   2  15   4        9.94        7.82      2.12 o
   3  15   4       50.28       43.87      3.77 o
   4  15   4       19.82       18.16      2.52 o
   5  15   4       13.15       11.21      2.45 o
   6  15   4       12.73        9.14      2.86 o
   7  15   4        2.27        3.53      2.53 o
   8  15   4       80.87       79.10      5.43 o
   0  16   4      194.22      165.16      7.15 o
   1  16   4       67.33       69.24      1.71 o
   2  16   4       28.88       31.48      2.35 o
   3  16   4        8.86        9.40      2.11 o
   4  16   4        5.60        3.13      2.11 o
   5  16   4       34.75       37.21      3.84 o
   6  16   4       52.52       51.29      4.24 o
   7  16   4        8.63        9.15      2.79 o
   1  17   4        1.19       -0.13      1.25 o
   2  17   4        6.30        6.95      1.68 o
   3  17   4      101.65      107.15      4.18 o
   4  17   4       52.82       49.90      3.39 o
   5  17   4       27.32       25.50      2.78 o
   6  17   4       30.66       24.75      3.29 o
   7  17   4        3.52        2.02      2.82 o
   0  18   4       12.93        9.07      1.97 o
   1  18   4      122.22      121.34      4.71 o
   2  18   4       25.21       26.48      2.93 o
   3  18   4        8.77        5.54      1.88 o
   4  18   4        5.30        6.30      2.07 o
   5  18   4       30.94       27.19      3.34 o
   6  18   4        1.54        3.65      2.48 o
   7  18   4       62.19       66.76      4.75 o
   1  19   4       23.52       20.41      2.35 o
   2  19   4       10.00        8.61      1.82 o
   3  19   4       47.46       50.93      2.80 o
   4  19   4       55.52       65.25      4.03 o
   5  19   4        7.04        5.33      4.24 o
   6  19   4        7.47        7.78      2.47 o
   7  19   4       28.53       26.92      4.07 o
   0  20   4       34.33       32.20      8.87 o
   1  20   4       15.78       11.54      2.56 o
   2  20   4       21.51       22.25      2.80 o
   3  20   4       13.23       13.61      2.36 o
   4  20   4        8.22        3.81      3.22 o
   5  20   4       15.67       14.57      2.61 o
   6  20   4        0.52        3.53      2.78 o
   1  21   4       87.24       84.66      5.48 o
   2  21   4       92.38       87.96      4.59 o
   3  21   4       76.45       82.33      3.40 o
   4  21   4      101.13       95.59      4.55 o
   5  21   4       94.59       96.35      4.52 o
   6  21   4        9.20       13.72      3.29 o
   0  22   4       85.13       86.70      7.51 o
   1  22   4       25.33       26.65      3.86 o
   2  22   4       81.01       84.97      5.68 o
   3  22   4        2.73        3.78      2.10 o
   4  22   4        5.26        4.45      2.74 o
   5  22   4        0.47        2.83      2.23 o
   6  22   4       18.15       20.62      3.32 o
   1  23   4       29.87       29.33      4.38 o
   2  23   4        9.93        7.03      2.52 o
   3  23   4       10.72        6.34      2.29 o
   4  23   4       27.70       32.64      2.98 o
   5  23   4       20.42       18.09      3.47 o
   0  24   4      106.03      106.95      8.45 o
   1  24   4       18.62       20.12      4.06 o
   2  24   4        4.94        0.79      2.34 o
   3  24   4       11.50        5.61      2.52 o
   4  24   4        9.30        9.22      3.24 o
   5  24   4       57.49       55.25      4.36 o
   1  25   4       20.21       26.16      4.19 o
   2  25   4       19.13       22.55      3.26 o
   3  25   4       41.93       38.75      4.33 o
   4  25   4       22.90       24.03      3.11 o
   0  26   4       15.28       21.38      5.26 o
   1  26   4       69.97       80.17      6.00 o
   2  26   4        4.73        3.93      2.82 o
   3  26   4        3.11        3.80      3.26 o
   4  26   4        4.57        1.94      5.87 o
   1  27   4        4.33        6.62      3.03 o
   2  27   4       16.99       15.34      4.09 o
   3  27   4        3.87        3.30      4.05 o
   0  28   4        3.18        7.40      4.55 o
   1  28   4        5.72        5.43      3.27 o
   2  28   4        2.92        6.37      4.52 o
   2   0   5       19.35       19.41      2.22 o
   4   0   5       45.05       48.24      3.33 o
   0   1   5       20.28       20.04      4.03 o
   1   1   5        8.87        7.31      1.46 o
   2   1   5        0.50        0.01      0.95 o
   3   1   5        3.01        0.12      0.99 o
   4   1   5        6.18        6.46      1.45 o
   5   1   5        6.38        5.80      1.71 o
   1   2   5       14.31       12.01      1.36 o
   2   2   5       24.87       21.75      1.60 o
   3   2   5       57.39       61.27      2.20 o
   4   2   5       13.10       10.60      1.61 o
   5   2   5       13.67       12.06      2.70 o
   0   3   5       10.54        8.50      1.84 o
   1   3   5       26.96       29.37      3.69 o
   2   3   5       46.15       44.11      2.34 o
   3   3   5       10.92        8.87      1.81 o
   4   3   5       10.35        8.50      1.51 o
   5   3   5       11.12       11.03      2.36 o
   1   4   5        6.83        8.21      1.54 o
   2   4   5        2.69        0.44      0.98 o
   3   4   5       64.71       66.45      2.55 o
   4   4   5       14.53       10.94      2.31 o
   5   4   5       20.07       18.00      2.48 o
   0   5   5        2.55        1.69      1.92 o
   1   5   5        0.63        2.90      1.51 o
   2   5   5       32.66       34.20      4.24 o
   3   5   5       11.27        7.33      1.71 o
   4   5   5        1.57        0.96      1.58 o
   5   5   5        1.73       -2.60      4.29 o
   1   6   5       22.88       17.74      4.24 o
   2   6   5        4.99        3.07      1.62 o
   3   6   5       90.67       90.39      3.65 o
   4   6   5        5.10        7.74      1.98 o
   0   7   5       23.10       25.22      5.73 o
   1   7   5        3.22        4.45      1.66 o
   2   7   5        5.38        9.77      3.25 o
   3   7   5        9.45        7.76      2.18 o
   4   7   5        4.58        8.83      2.36 o
   1   8   5       15.68       11.04      2.11 o
   2   8   5        2.51        2.06      1.98 o
   3   8   5        3.57        3.81      2.64 o
   4   8   5        8.91       11.46      2.78 o
   0   9   5       40.92       33.64      5.35 o
   1   9   5       10.24       11.93      2.45 o
   2   9   5        9.68       12.20      2.08 o
   3   9   5        1.43        1.73      1.81 o
   4   9   5        3.38        7.34      2.59 o
   1  10   5        5.19        5.57      2.12 o
   2  10   5       11.69       10.16      1.88 o
   3  10   5        0.61        5.83      2.40 o
   4  10   5       22.96       25.64      3.61 o
   0  11   5       16.17       20.30     11.34 o
   1  11   5       28.32       21.90      3.58 o
   2  11   5       23.76       13.19      2.44 o
   3  11   5        0.26        3.44      2.47 o
   1  12   5        6.42        4.74      2.13 o
   2  12   5        2.90        7.59      3.33 o
   3  12   5        6.28        7.41      2.04 o
   0  13   5        8.38        3.22      3.44 o
   1  13   5       32.32       31.65      6.80 o
   2  13   5        0.48        0.52      1.58 o
   3  13   5        9.50        9.70      3.03 o
   1  14   5        0.99        5.73      4.60 o
   2  14   5        9.62       12.62      3.07 o
   0  15   5       25.19       41.60     14.64 o
   1  15   5        0.44       -2.83      2.83 o
 
